# Supplementary material for: Single-cell transcriptomics in ovarian cancer identify a metastasis-associated cell cluster overexpressed RAB13
Source: J Transl Med. 2023 Apr 12;21:254. doi: 10.1186/s12967-023-04094-7 (PMC10091580; doi:10.1186/s12967-023-04094-7)
Supplement: Supplementary file 6 — Additional file 6: Table S2. Genes were arranged in descending order of the morans_I calculated by pseudotime analysis. [file 12967_2023_4094_MOESM6_ESM.xlsx]

## Sheet: Addtional file 6
Table S2
gene_short_name	p_value	morans_test_statistic	morans_I	status	q_value
CYTB	0	601.11	0.83152	OK	0
CEACAM6	0	531.908	0.735751	OK	0
LGALS4	0	529.42	0.732315	OK	0
H3F3A	0	524.028	0.724891	OK	0
TSPAN8	0	520.944	0.720587	OK	0
IGKC	0	519.508	0.718629	OK	0
GPX2	0	491.877	0.680374	OK	0
CTSE	0	491.412	0.679729	OK	0
REG4	0	485.653	0.671761	OK	0
H3F3B	0	483.968	0.669474	OK	0
BMX	0	484.329	0.669352	OK	0
SPINK1	0	483.721	0.669083	OK	0
S100P	0	479.557	0.663336	OK	0
RGS13	0	478.565	0.661122	OK	0
LINC01986	0	477.903	0.660985	OK	0
CEACAM5	0	476.681	0.659318	OK	0
AGR2	0	472.112	0.653042	OK	0
IGLC3	0	470.57	0.650896	OK	0
IGLC2	0	465.679	0.644158	OK	0
LYZ	0	464.186	0.642089	OK	0
TESC	0	461.277	0.638041	OK	0
MUC3A	0	460.429	0.636852	OK	0
ANXA10	0	455.691	0.630306	OK	0
GCNT3	0	454.261	0.628339	OK	0
LRMP	0	454.527	0.628164	OK	0
TFF2	0	453.702	0.627563	OK	0
IGHG3	0	453.536	0.62735	OK	0
HEPACAM2	0	447.862	0.61908	OK	0
CLDN18	0	446.264	0.617272	OK	0
ONECUT2	0	445.31	0.615961	OK	0
H3-3A	0	444.118	0.614344	OK	0
PLAC8	0	442.515	0.612085	OK	0
TFF3	0	442.183	0.611643	OK	0
MMP1	0	441.785	0.611081	OK	0
IGHG4	0	433.893	0.600173	OK	0
IGHGP	0	432.781	0.598538	OK	0
TFF1	0	430.016	0.594786	OK	0
MUC13	0	429.959	0.594695	OK	0
HSD17B2	0	428.177	0.592235	OK	0
SOD3	0	424.745	0.587525	OK	0
CAMK2N1	0	423.264	0.585478	OK	0
H3-3B	0	419.461	0.580235	OK	0
EPS8L3	0	412.605	0.570703	OK	0
SNHG29	0	411.316	0.568917	OK	0
GAS5	0	408.166	0.564557	OK	0
PRSS3	0	406.433	0.562169	OK	0
SPIB	0	406.262	0.561391	OK	0
C1QB	0	404.624	0.559675	OK	0
CAPN8	0	398.09	0.550633	OK	0
XIST	0	396.047	0.547847	OK	0
SH2D6	0	396.084	0.547442	OK	0
PIGR	0	393.839	0.544743	OK	0
FAM3D	0	390.421	0.540008	OK	0
C1QA	0	387.713	0.536282	OK	0
USH1C	0	386.013	0.533919	OK	0
VIM	0	385.167	0.532795	OK	0
TMC5	0	384.621	0.532024	OK	0
AZGP1	0	383.939	0.531055	OK	0
H2AFZ	0	382.732	0.529425	OK	0
IGHG1	0	379.965	0.525564	OK	0
DUOXA2	0	378.457	0.523403	OK	0
TRIM54	0	378.094	0.522953	OK	0
AOC1	0	373.675	0.516871	OK	0
PLCG2	0	372.064	0.514667	OK	0
TM4SF20	0	372.054	0.51459	OK	0
COL17A1	0	371.207	0.513424	OK	0
ABHD2	0	370.747	0.512835	OK	0
CYP3A5	0	367.121	0.507814	OK	0
EEF1G	0	366.772	0.507322	OK	0
KIT	0	365.869	0.505838	OK	0
TOMM6	0	365.224	0.505148	OK	0
ECRG4	0	363.753	0.503089	OK	0
HEPH	0	363.703	0.503048	OK	0
AC020656.1	0	360.432	0.498526	OK	0
GABRP	0	358.64	0.496062	OK	0
CREB3L1	0	358.349	0.49565	OK	0
FXYD3	0	357.334	0.494291	OK	0
PTGDS	0	354.264	0.490039	OK	0
GPRC5A	0	354.228	0.489986	OK	0
SNHG5	0	353.892	0.489473	OK	0
RHEX	0	351.865	0.486721	OK	0
SDCBP2	0	349.773	0.483803	OK	0
TUBA1A	0	348.967	0.482716	OK	0
ABCC3	0	348.668	0.482282	OK	0
ONECUT3	0	348.217	0.481626	OK	0
TAS1R3	0	347.827	0.480354	OK	0
TRNP1	0	347.044	0.480042	OK	0
SH2D7	0	346.909	0.479235	OK	0
POU3F3	0	346.225	0.478779	OK	0
RGS5	0	344.895	0.477023	OK	0
RNF128	0	344.715	0.476781	OK	0
PHGR1	0	343.095	0.474519	OK	0
TAGLN	0	339.878	0.47014	OK	0
GABRA4	0	340.382	0.470114	OK	0
MYBPC1	0	339.832	0.470024	OK	0
C9orf16	0	339.288	0.469325	OK	0
SERPINA1	0	339.232	0.469222	OK	0
TGM3	0	339.672	0.468428	OK	0
GNG13	0	339.399	0.468056	OK	0
AGR3	0	338.003	0.46753	OK	0
LINC01578	0	337.385	0.466631	OK	0
CCN1	0	336.697	0.465732	OK	0
CLRN3	0	336.695	0.465685	OK	0
SERINC2	0	336.303	0.465187	OK	0
STMN1	0	335.728	0.464405	OK	0
C2orf88	0	335.66	0.464307	OK	0
MXRA8	0	335.66	0.464274	OK	0
C6orf48	0	333.054	0.460697	OK	0
SDHAP2	0	331.217	0.458156	OK	0
IL37	0	331.051	0.457536	OK	0
C8orf59	0	328.936	0.454997	OK	0
SLC40A1	0	328.247	0.454047	OK	0
MUC16	0	328.19	0.453972	OK	0
KCNQ1OT1	0	326.254	0.451299	OK	0
FMO5	0	326.123	0.451072	OK	0
GNAT3	0	326.634	0.449835	OK	0
RAB25	0	323.612	0.447634	OK	0
EGLN3	0	321.638	0.444888	OK	0
MUC17	0	321.549	0.444706	OK	0
FGFR1	0	321.32	0.444463	OK	0
APOE	0	320.218	0.442946	OK	0
PANTR1	0	320.268	0.442858	OK	0
ZG16B	0	319.877	0.442424	OK	0
SUCNR1	0	319.625	0.441683	OK	0
PDZK1IP1	0	319.187	0.441516	OK	0
MYL9	0	319.109	0.441414	OK	0
BST2	0	319.035	0.441311	OK	0
RNF186	0	318.533	0.440488	OK	0
GOLM1	0	317.876	0.439703	OK	0
CDHR5	0	317.348	0.438901	OK	0
PKDCC	0	317.186	0.438714	OK	0
LY6K	0	315.938	0.436989	OK	0
AES	0	314.898	0.43558	OK	0
DANCR	0	314.548	0.435031	OK	0
PGC	0	314.293	0.434669	OK	0
HLA-A	0	313.631	0.433836	OK	0
ST6GALNAC1	0	312.444	0.432184	OK	0
NQO1	0	312.174	0.431815	OK	0
H2AFY	0	311.791	0.431287	OK	0
BBLN	0	311.17	0.430423	OK	0
IGFBP5	0	310.613	0.429654	OK	0
SNHG6	0	309.581	0.428168	OK	0
SNCG	0	309.188	0.427681	OK	0
NEAT1	0	306.991	0.424643	OK	0
NCBP2-AS2	0	306.218	0.423568	OK	0
MMP7	0	305.671	0.422811	OK	0
AP000432.1	0	305.314	0.422219	OK	0
PRR15L	0	304.579	0.421296	OK	0
SPP1	0	304.354	0.420987	OK	0
RARRES1	0	304.061	0.420565	OK	0
CYSTM1	0	303.09	0.419255	OK	0
CRYM	0	303.029	0.418984	OK	0
GMDS	0	301.112	0.416505	OK	0
RBP1	0	301.081	0.416476	OK	0
DUOX2	0	300.841	0.416043	OK	0
H2AFV	0	300.751	0.416014	OK	0
HPGDS	0	301.033	0.415463	OK	0
CCDC146	0	300.225	0.41528	OK	0
VMP1	0	299.892	0.414831	OK	0
TRIM31	0	299.646	0.414427	OK	0
FAM96B	0	297.803	0.411933	OK	0
AKR7A3	0	297.479	0.411429	OK	0
SYT13	0	296.07	0.409511	OK	0
ANPEP	0	295.537	0.408758	OK	0
H2AFJ	0	295.354	0.40854	OK	0
KIAA1324	0	295.071	0.408077	OK	0
HTR3E	0	295.466	0.407623	OK	0
TMEM45B	0	294.242	0.406986	OK	0
ASRGL1	0	293.777	0.406368	OK	0
FERMT1	0	291.89	0.403729	OK	0
VIL1	0	291.38	0.403005	OK	0
MINOS1	0	290.294	0.401545	OK	0
TSPAN1	0	289.962	0.401089	OK	0
RASSF6	0	289.888	0.400941	OK	0
ITGA2	0	289.21	0.400022	OK	0
HES1	0	288.775	0.399448	OK	0
ACTA2	0	288.244	0.398695	OK	0
LINC02167	0	288.148	0.39853	OK	0
C19orf70	0	288.068	0.398458	OK	0
CDH17	0	287.633	0.39781	OK	0
KRT17	0	287.563	0.397769	OK	0
LINC01697	0	287.529	0.397533	OK	0
LINC00483	0	287.413	0.397507	OK	0
THSD4	0	286.737	0.396627	OK	0
ABHD17C	0	286.641	0.396484	OK	0
CYR61	0	286.603	0.396415	OK	0
SCGB2A1	0	285.91	0.395483	OK	0
CTSS	0	285.651	0.395118	OK	0
BCAT1	0	285.29	0.394625	OK	0
ANXA4	0	284.938	0.394142	OK	0
MARCKSL1	0	284.799	0.393953	OK	0
IGHA1	0	284.484	0.393449	OK	0
AC083862.3	0	284.113	0.392893	OK	0
BCAS1	0	283.857	0.392587	OK	0
TMEM176A	0	283.741	0.392474	OK	0
MLPH	0	283.597	0.392277	OK	0
LGALS3	0	282.644	0.390971	OK	0
FRZB	0	282.612	0.390893	OK	0
PCP4	0	282.413	0.390637	OK	0
TMEM54	0	282.375	0.390589	OK	0
PHLDA2	0	282.315	0.390508	OK	0
BCAM	0	282.095	0.390212	OK	0
FN1	0	281.73	0.389687	OK	0
MS4A8	0	281.757	0.389684	OK	0
PLA2G10	0	281.533	0.389382	OK	0
CDKN2A	0	280.884	0.388534	OK	0
UBE2C	0	280.868	0.388482	OK	0
CDC42EP5	0	279.841	0.387076	OK	0
TM4SF5	0	279.497	0.386557	OK	0
FXYD1	0	279.399	0.386465	OK	0
MUC1	0	278.72	0.385543	OK	0
TINAGL1	0	278.487	0.385197	OK	0
IQGAP2	0	278.28	0.384913	OK	0
LCN2	0	277.348	0.383644	OK	0
SNHG16	0	276.64	0.382595	OK	0
ACHE	0	276.547	0.382457	OK	0
MGLL	0	276.398	0.382321	OK	0
BIRC5	0	276.101	0.381876	OK	0
TSTA3	0	275.924	0.381667	OK	0
VSIG2	0	275.823	0.381515	OK	0
HCK	0	275.428	0.380632	OK	0
C20orf85	0	275.911	0.380594	OK	0
DEFB1	0	275.113	0.38054	OK	0
PTMS	0	275.088	0.380519	OK	0
POF1B	0	273.558	0.378363	OK	0
TMEM176B	0	273.266	0.377988	OK	0
MRPS24	0	273.051	0.377662	OK	0
FAM213A	0	272.583	0.377038	OK	0
CD300LF	0	272.224	0.375542	OK	0
PAX2	0	271.211	0.375106	OK	0
MKI67	0	271.097	0.374936	OK	0
FBP1	0	270.977	0.374798	OK	0
ITGB4	0	270.246	0.373815	OK	0
CLDN3	0	269.8	0.373204	OK	0
IGHM	0	269.699	0.372977	OK	0
TMEM238	0	269.299	0.372506	OK	0
BRK1	0	269.105	0.372242	OK	0
MAGEA4	0	269.092	0.372146	OK	0
S100A1	0	268.966	0.372049	OK	0
ID4	0	268.797	0.371815	OK	0
NME2	0	267.768	0.370384	OK	0
SDC1	0	267.65	0.370209	OK	0
RAB13	0	267.454	0.369952	OK	0
SDR16C5	0	267.461	0.369921	OK	0
HLA-DQB1	0	266.657	0.368839	OK	0
SERPING1	0	266.363	0.368444	OK	0
2023-09-09	0	266.215	0.368229	OK	0
JPT1	0	266.035	0.367995	OK	0
SLC44A4	0	265.834	0.367711	OK	0
HLA-B	0	265.679	0.367502	OK	0
BTG1	0	265.372	0.367078	OK	0
CLDN4	0	265.132	0.366746	OK	0
ID1	0	265.119	0.366726	OK	0
EPB41L4A-AS1	0	265.067	0.366646	OK	0
EPS8	0	264.79	0.366255	OK	0
BEX3	0	264.752	0.36622	OK	0
PLA2G16	0	264.628	0.366035	OK	0
HS3ST1	0	264.507	0.36584	OK	0
LYPD2	0	264.465	0.365769	OK	0
TM4SF4	0	264.402	0.365634	OK	0
NUSAP1	0	264.232	0.365448	OK	0
IGFBP7	0	263.976	0.365135	OK	0
UBB	0	263.739	0.364819	OK	0
HIST1H4C	0	263.248	0.364129	OK	0
DDAH2	0	262.164	0.36264	OK	0
H1FX	0	261.695	0.361985	OK	0
CCL2	0	261.45	0.361613	OK	0
MUC20-OT1	0	261.422	0.3616	OK	0
TUBA1B	0	261.225	0.361342	OK	0
CCDC68	0	261.121	0.361161	OK	0
IFI27	0	261.056	0.361107	OK	0
DYNC2I1	0	261.016	0.361041	OK	0
TPPP3	0	259.962	0.35958	OK	0
SMIM6	0	259.838	0.35937	OK	0
QPRT	0	259.037	0.358309	OK	0
CCL3	0	258.562	0.357612	OK	0
TRAPPC5	0	258.218	0.357146	OK	0
SNHG14	0	257.962	0.356679	OK	0
FHL2	0	257.787	0.35658	OK	0
TUBB	0	257.601	0.356328	OK	0
TOP2A	0	257.597	0.356284	OK	0
C12orf75	0	257.477	0.356153	OK	0
HSD17B11	0	257.43	0.356084	OK	0
N4BP2L2	0	256.902	0.35536	OK	0
AL121761.2	0	256.606	0.354895	OK	0
SMIM22	0	256.462	0.354751	OK	0
CLDN16	0	256.168	0.354333	OK	0
PCLAF	0	256.154	0.354304	OK	0
SH3BGRL3	0	256.074	0.354215	OK	0
MACROH2A1	0	256.077	0.354209	OK	0
CCN2	0	256.029	0.354127	OK	0
LIMA1	0	255.722	0.353719	OK	0
ANG	0	255.538	0.353447	OK	0
2023-09-07	0	255.369	0.353231	OK	0
USP53	0	254.966	0.352676	OK	0
MEIS2	0	254.263	0.351697	OK	0
C15orf48	0	254.008	0.351334	OK	0
ELF3	0	253.929	0.351248	OK	0
CPD	0	253.882	0.351173	OK	0
CALM1	0	253.615	0.350813	OK	0
GABARAP	0	253.264	0.350311	OK	0
APOBEC1	0	253.308	0.350275	OK	0
RAB20	0	253.165	0.35017	OK	0
SNHG32	0	253.122	0.350124	OK	0
MARCHF6	0	252.995	0.349946	OK	0
NR0B2	0	253.002	0.349909	OK	0
NNMT	0	252.881	0.349777	OK	0
PRDX1	0	252.492	0.349259	OK	0
TPX2	0	252.379	0.349063	OK	0
PSMA2	0	251.717	0.348186	OK	0
HLA-DPA1	0	251.222	0.347494	OK	0
FUT3	0	251.073	0.347256	OK	0
AKAP9	0	250.956	0.347135	OK	0
CDK1	0	250.562	0.346546	OK	0
GDA	0	250.452	0.346398	OK	0
HLA-DPB1	0	250.253	0.346155	OK	0
H1-2	0	250.12	0.345967	OK	0
PODXL	0	250.049	0.345875	OK	0
PLBD1	0	249.652	0.345317	OK	0
TMPRSS4	0	249.554	0.345184	OK	0
ATF3	0	249.42	0.34501	OK	0
GSTM3	0	249.36	0.34492	OK	0
RBIS	0	249.355	0.344917	OK	0
MIR100HG	0	248.012	0.342951	OK	0
MPST	0	247.226	0.34197	OK	0
CA9	0	247.227	0.341947	OK	0
ERO1A	0	246.543	0.341023	OK	0
PERP	0	246.307	0.340705	OK	0
IGLC7	0	246.084	0.340227	OK	0
APOL1	0	245.894	0.340121	OK	0
ETFB	0	245.777	0.33997	OK	0
CLDN9	0	245.337	0.339324	OK	0
COMMD7	0	244.689	0.338457	OK	0
MEA1	0	244.307	0.337937	OK	0
UACA	0	244.207	0.337797	OK	0
TNFRSF18	0	244.128	0.337652	OK	0
2023-09-02	0	243.51	0.336824	OK	0
BRI3	0	243.315	0.336566	OK	0
UCHL1	0	243.063	0.336207	OK	0
SMIM32	0	243.102	0.336193	OK	0
FOLR1	0	242.957	0.33607	OK	0
SLC19A3	0	242.07	0.334813	OK	0
HLA-DRB5	0	241.93	0.334632	OK	0
AP2M1	0	241.805	0.334477	OK	0
NME4	0	241.717	0.334349	OK	0
HMGA1	0	241.351	0.333849	OK	0
JUNB	0	241.28	0.333751	OK	0
CALD1	0	241.091	0.333489	OK	0
CTGF	0	241.097	0.333471	OK	0
FBXO2	0	240.78	0.333042	OK	0
SLC6A20	0	240.784	0.333017	OK	0
LUM	0	240.691	0.332855	OK	0
CDKN3	0	240.58	0.332727	OK	0
RAC1	0	240.491	0.332658	OK	0
MFAP2	0	240.497	0.332656	OK	0
RNF212	0	240.482	0.332638	OK	0
FKBP1A	0	240.463	0.33262	OK	0
DMKN	0	239.931	0.331884	OK	0
SNRPN	0	239.846	0.331753	OK	0
LSR	0	239.434	0.331196	OK	0
SERPINB1	0	239.389	0.331133	OK	0
PLTP	0	239.192	0.330856	OK	0
HNMT	0	238.869	0.330393	OK	0
AC027031.2	0	238.671	0.330099	OK	0
IMPDH2	0	238.17	0.329445	OK	0
CRIP2	0	238.139	0.329406	OK	0
FCGRT	0	237.765	0.328886	OK	0
APOC1	0	237.735	0.328809	OK	0
EGR3	0	237.732	0.328806	OK	0
SMPDL3A	0	237.657	0.328678	OK	0
MYO6	0	237.545	0.32858	OK	0
PLEK2	0	237.445	0.328408	OK	0
DARS	0	237.325	0.328271	OK	0
RHOB	0	237.304	0.328247	OK	0
TMEM59	0	236.892	0.32768	OK	0
PTTG1	0	236.805	0.327545	OK	0
JUND	0	236.392	0.326987	OK	0
CLDN7	0	236.173	0.326685	OK	0
AOPEP	0	235.963	0.326384	OK	0
GPRC5C	0	235.879	0.326274	OK	0
BTF3	0	235.796	0.326163	OK	0
SEC11A	0	235.604	0.325899	OK	0
CTXN1	0	235.598	0.325878	OK	0
FOXI1	0	235.796	0.325687	OK	0
S100A14	0	235.418	0.325638	OK	0
RAB37	0	235.593	0.325387	OK	0
NUPR2	0	235.153	0.325249	OK	0
BACE2	0	235.131	0.325239	OK	0
GPR35	0	235.117	0.325186	OK	0
DSCR8	0	235.177	0.325156	OK	0
NPAS3	0	234.752	0.324706	OK	0
TM4SF1	0	234.724	0.324682	OK	0
KLF6	0	234.337	0.324146	OK	0
SULT1C2	0	234.151	0.323877	OK	0
HIST3H2A	0	233.993	0.323652	OK	0
MALAT1	0	234.017	0.323641	OK	0
CP	0	233.944	0.3236	OK	0
ADRA2A	0	233.959	0.323568	OK	0
CCNB2	0	233.748	0.323287	OK	0
CRIP1	0	233.554	0.323059	OK	0
TYROBP	0	233.548	0.323011	OK	0
TIMP1	0	233.401	0.32285	OK	0
SFN	0	233.274	0.322663	OK	0
CXCL2	0	233.256	0.322611	OK	0
CLDN6	0	233.222	0.322584	OK	0
TXNIP	0	233.203	0.322577	OK	0
TMEM147	0	233.12	0.322462	OK	0
TSPO	0	233.066	0.322388	OK	0
SNHG25	0	233.063	0.322379	OK	0
SNRPB	0	233.049	0.322364	OK	0
PGAM1	0	233.02	0.322323	OK	0
EIF3E	0	232.561	0.321689	OK	0
SLC25A6	0	232.319	0.321354	OK	0
EIF3F	0	232.269	0.321285	OK	0
MICOS13	0	231.998	0.320902	OK	0
MGST2	0	231.822	0.320666	OK	0
CRYAB	0	231.765	0.320575	OK	0
CD44	0	231.722	0.320516	OK	0
TYMS	0	231.345	0.319977	OK	0
C11orf53	0	231.422	0.319941	OK	0
DLGAP5	0	231.127	0.319592	OK	0
CKB	0	230.936	0.31944	OK	0
SOX9	0	230.732	0.319151	OK	0
H2AZ1	0	230.706	0.319111	OK	0
CD9	0	230.425	0.318734	OK	0
TK1	0	230.315	0.318556	OK	0
IGFBP3	0	230.255	0.318474	OK	0
HLA-DRA	0	230.064	0.318234	OK	0
CIB1	0	229.675	0.317696	OK	0
CYBA	0	229.346	0.317241	OK	0
CFL1	0	229.13	0.316939	OK	0
CYP2S1	0	229.151	0.316935	OK	0
PIK3CG	0	229.368	0.316873	OK	0
PPP1R1B	0	228.911	0.31663	OK	0
SMIM24	0	228.85	0.316527	OK	0
LDHB	0	228.759	0.316429	OK	0
AKR1C3	0	228.436	0.315969	OK	0
LBHD2	0	228.466	0.315917	OK	0
PTN	0	228.329	0.315803	OK	0
TIMM22	0	228.214	0.315663	OK	0
HTR3C	0	229.402	0.315302	OK	0
PAG1	0	227.917	0.315211	OK	0
CDH2	0	227.727	0.314988	OK	0
CMBL	0	227.718	0.314964	OK	0
SLC25A5	0	227.684	0.314942	OK	0
EIF3K	0	227.45	0.314619	OK	0
LAPTM4A	0	227.395	0.314542	OK	0
PDLIM1	0	227.201	0.314273	OK	0
OCIAD2	0	227.176	0.31424	OK	0
QARS	0	227.016	0.314004	OK	0
AKAP1	0	226.923	0.313881	OK	0
SLC34A2	0	226.896	0.313842	OK	0
YWHAE	0	226.634	0.313489	OK	0
ALDOB	0	226.537	0.313294	OK	0
LSM2	0	226.281	0.313	OK	0
LGALS3BP	0	226.145	0.312814	OK	0
KCNK1	0	226.092	0.31273	OK	0
SLC9A3R1	0	225.968	0.312563	OK	0
CCDC129	0	226.678	0.312397	OK	0
BMP2	0	225.879	0.31237	OK	0
DUSP2	0	225.778	0.312291	OK	0
GSDMB	0	225.501	0.311895	OK	0
KRT18	0	225.246	0.311567	OK	0
BCL2L14	0	225.206	0.31145	OK	0
SELENOM	0	225.064	0.311308	OK	0
MLF1	0	224.95	0.311157	OK	0
WFDC2	0	224.867	0.311041	OK	0
CLIC1	0	224.754	0.31089	OK	0
COL9A2	0	224.605	0.31067	OK	0
PFN1	0	224.489	0.310523	OK	0
SRGN	0	224.47	0.310464	OK	0
HOXA9	0	224.539	0.310451	OK	0
H2AC6	0	224.088	0.309956	OK	0
DUSP6	0	223.977	0.309808	OK	0
CEACAM1	0	223.803	0.309536	OK	0
KIFC1	0	223.793	0.309498	OK	0
ADM	0	223.619	0.309295	OK	0
POLR2J3.1	0	223.518	0.309165	OK	0
CDC20	0	223.451	0.309038	OK	0
MSLN	0	222.813	0.308204	OK	0
RARRES2	0	222.691	0.308034	OK	0
ETHE1	0	222.682	0.308012	OK	0
PNISR	0	222.615	0.30793	OK	0
DUXAP8	0	222.602	0.307829	OK	0
DST	0	222.342	0.30754	OK	0
SLC16A3	0	222.287	0.307469	OK	0
EIF5	0	221.973	0.307042	OK	0
ASNA1	0	221.948	0.306989	OK	0
TLE5	0	221.793	0.306788	OK	0
PROX1	0	221.907	0.306757	OK	0
DBI	0	221.717	0.306688	OK	0
ERH	0	221.596	0.306521	OK	0
ESR1	0	221.513	0.3064	OK	0
SELENOW	0	221.377	0.306218	OK	0
APOPT1	0	221.285	0.306072	OK	0
C19orf24	0	221.282	0.306069	OK	0
RTRAF	0	221.237	0.306024	OK	0
TNNT1	0	221.095	0.305823	OK	0
TMEM141	0	220.877	0.305526	OK	0
IL32	0	220.773	0.305378	OK	0
DPEP3	0	220.656	0.305189	OK	0
LDHA	0	220.598	0.305141	OK	0
TBCB	0	220.552	0.305076	OK	0
MEG3	0	220.56	0.305045	OK	0
TUBB4B	0	220.472	0.304965	OK	0
ARL6IP1	0	220.432	0.30491	OK	0
TUBA4B	0	221.501	0.304628	OK	0
CENPA	0	219.93	0.304107	OK	0
GSTO1	0	219.583	0.303733	OK	0
FTL	0	219.325	0.303365	OK	0
EMP3	0	219.308	0.303329	OK	0
FOSB	0	219.096	0.303061	OK	0
CYRIB	0	218.853	0.302714	OK	0
NBL1	0	218.724	0.30254	OK	0
MGST1	0	218.576	0.302336	OK	0
SEPTIN7	0	218.477	0.302198	OK	0
ZFP36	0	218.326	0.301995	OK	0
SERPINB6	0	218.264	0.301911	OK	0
MRPL41	0	218.177	0.30179	OK	0
PAX8	0	218.16	0.301768	OK	0
UBE2L6	0	217.899	0.301399	OK	0
PARK7	0	217.88	0.30138	OK	0
C3	0	217.854	0.301335	OK	0
ZNRD1	0	217.74	0.301175	OK	0
PSMA4	0	217.626	0.301029	OK	0
IFITM1	0	217.595	0.300976	OK	0
H1-10	0	217.406	0.300714	OK	0
MRPL14	0	217.375	0.300682	OK	0
MVP	0	217.283	0.30055	OK	0
SIVA1	0	217.262	0.300524	OK	0
PTPRT	0	217.324	0.300519	OK	0
CES2	0	217.112	0.3003	OK	0
PSMB2	0	216.867	0.299979	OK	0
ASPM	0	216.822	0.299861	OK	0
CD164	0	216.71	0.299762	OK	0
ERBB3	0	216.682	0.299723	OK	0
ADAM28	0	216.66	0.29968	OK	0
SMAGP	0	216.625	0.299624	OK	0
FABP5	0	216.597	0.299599	OK	0
PEG10	0	216.471	0.299418	OK	0
APLP2	0	216.429	0.299373	OK	0
NUPR1	0	216.388	0.299311	OK	0
FOXQ1	0	216.34	0.299241	OK	0
ZSCAN16-AS1	0	216.318	0.29921	OK	0
ACSL5	0	216.198	0.299025	OK	0
GNG10	0	216.165	0.298965	OK	0
LY6E	0	215.929	0.298681	OK	0
AC008397.1	0	215.767	0.298399	OK	0
CALM2	0	215.657	0.298303	OK	0
PPARG	0	215.476	0.297999	OK	0
EFEMP2	0	215.245	0.297725	OK	0
CMPK1	0	215.239	0.297723	OK	0
BEX1	0	215.185	0.29763	OK	0
TIMP3	0	215.151	0.297585	OK	0
SARS	0	215.075	0.297489	OK	0
PLPP2	0	214.917	0.297276	OK	0
EMP2	0	214.889	0.297241	OK	0
LINC00963	0	214.887	0.297151	OK	0
MEIS1	0	214.819	0.297144	OK	0
CD46	0	214.753	0.297055	OK	0
ATRAID	0	214.702	0.296983	OK	0
MALL	0	214.657	0.296875	OK	0
TBX2	0	214.442	0.296591	OK	0
UQCR11	0	214.163	0.296239	OK	0
ANTXR2	0	214.189	0.296219	OK	0
ADGRG6	0	214.14	0.296177	OK	0
ADGRG2	0	214.042	0.29603	OK	0
MPPED2	0	214.006	0.29598	OK	0
SLC35D2	0	213.966	0.295938	OK	0
BEX4	0	213.861	0.295819	OK	0
EIF3I	0	213.733	0.295643	OK	0
CLU	0	213.65	0.295529	OK	0
GBP2	0	213.411	0.295184	OK	0
RAB5IF	0	213.366	0.295135	OK	0
H1F0	0	213.369	0.295127	OK	0
GFUS	0	213.298	0.295025	OK	0
ZFAS1	0	213.212	0.294922	OK	0
PRELP	0	213.142	0.294778	OK	0
PCBD1	0	213.03	0.294671	OK	0
BTG2	0	212.937	0.294541	OK	0
TFPI	0	212.83	0.294334	OK	0
RHOC	0	212.752	0.294286	OK	0
PAGE2	0	212.833	0.29428	OK	0
GOLGB1	0	212.606	0.294084	OK	0
LHX1	0	212.6	0.294062	OK	0
FTX	0	212.39	0.293784	OK	0
MFGE8	0	212.354	0.293734	OK	0
CEBPD	0	212.343	0.293721	OK	0
DUSP1	0	212.338	0.293715	OK	0
RAMMET	0	212.348	0.293711	OK	0
YIPF3	0	212.278	0.29363	OK	0
SNU13	0	212.18	0.293495	OK	0
CYB5A	0	212.125	0.293416	OK	0
IER3	0	212.04	0.293301	OK	0
OST4	0	212.014	0.293266	OK	0
HMGN3	0	211.816	0.292991	OK	0
SNX3	0	211.545	0.292616	OK	0
SPINT2	0	211.536	0.292603	OK	0
GABRB1	0	212.003	0.292442	OK	0
PITX1	0	211.394	0.292389	OK	0
SSR4	0	211.339	0.292332	OK	0
SCG5	0	211.316	0.292272	OK	0
RESF1	0	211.267	0.292228	OK	0
KLF4	0	211.256	0.292209	OK	0
TTC14	0	211.22	0.292165	OK	0
KRT7	0	211.133	0.292047	OK	0
TKT	0	210.971	0.291822	OK	0
TOB1	0	210.945	0.291785	OK	0
COMMD6	0	210.902	0.291728	OK	0
PRELID1	0	210.865	0.291676	OK	0
AMN	0	210.851	0.291643	OK	0
HLA-C	0	210.766	0.291538	OK	0
MYB	0	210.802	0.291463	OK	0
TPI1	0	210.597	0.291303	OK	0
PSMB3	0	210.311	0.290909	OK	0
EIF3H	0	210.307	0.290904	OK	0
SPTSSB	0	210.371	0.290831	OK	0
ITM2B	0	210.102	0.290619	OK	0
PSMB5	0	210.047	0.290545	OK	0
HTRA1	0	209.864	0.290258	OK	0
RND3	0	209.8	0.2902	OK	0
SLPI	0	209.674	0.290029	OK	0
KRT8	0	209.649	0.28999	OK	0
LOXL1	0	209.538	0.289812	OK	0
SF3B5	0	209.507	0.289797	OK	0
FXYD5	0	209.32	0.289535	OK	0
GALNT5	0	209.316	0.289479	OK	0
C17orf78	0	209.378	0.2894	OK	0
SEPTIN2	0	209.191	0.289355	OK	0
ALDH2	0	209.118	0.289255	OK	0
IFI6	0	209.085	0.289211	OK	0
NARS1	0	208.887	0.288925	OK	0
MIF	0	208.846	0.288884	OK	0
SPCS1	0	208.846	0.288883	OK	0
TSPAN3	0	208.734	0.288728	OK	0
EPRS	0	208.719	0.288698	OK	0
S100A16	0	208.409	0.288279	OK	0
AGPAT2	0	208.338	0.288179	OK	0
MRPL51	0	208.284	0.288106	OK	0
PRDX4	0	208.145	0.287913	OK	0
PSMA7	0	208.056	0.287789	OK	0
S100A6	0	208.023	0.287734	OK	0
FCER1G	0	207.985	0.287646	OK	0
LGALS1	0	207.785	0.287413	OK	0
PPP1R14B	0	207.625	0.287194	OK	0
CMTM7	0	207.531	0.287061	OK	0
DDX39B	0	207.473	0.286982	OK	0
TMEM14C	0	207.418	0.286908	OK	0
COL3A1	0	207.406	0.286863	OK	0
ANKRD22	0	207.413	0.286841	OK	0
SLC6A8	0	207.349	0.2868	OK	0
FOS	0	207.101	0.286469	OK	0
SNRPD2	0	207.084	0.286446	OK	0
TUBB2B	0	207.094	0.286422	OK	0
GABPB1-AS1	0	207.051	0.286389	OK	0
ERP29	0	206.937	0.286243	OK	0
MGST3	0	206.801	0.286054	OK	0
KRTCAP2	0	206.709	0.285926	OK	0
VDAC1	0	206.665	0.285866	OK	0
OAZ1	0	206.61	0.285788	OK	0
TCTEX1D2	0	206.527	0.28565	OK	0
CCNL1	0	206.508	0.285648	OK	0
ANKRD65	0	206.438	0.285544	OK	0
POMP	0	206.405	0.285506	OK	0
PLP2	0	206.364	0.285446	OK	0
CD81	0	206.32	0.285389	OK	0
SLC5A1	0	206.256	0.285257	OK	0
SELENOP	0	206.215	0.285243	OK	0
TM9SF3	0	206.099	0.285082	OK	0
FAM96A	0	206.057	0.285007	OK	0
BANF1	0	205.955	0.284884	OK	0
PPP1CA	0	205.919	0.284834	OK	0
LAPTM4B	0	205.894	0.284799	OK	0
OGT	0	205.828	0.284706	OK	0
PNN	0	205.74	0.284586	OK	0
VAMP8	0	205.723	0.284562	OK	0
TUBA1C	0	205.709	0.284543	OK	0
C12orf10	0	205.713	0.28454	OK	0
VEGFA	0	205.576	0.284358	OK	0
CIAO2B	0	205.246	0.283893	OK	0
CST3	0	205.175	0.283803	OK	0
HMGN2	0	205.152	0.283773	OK	0
LMO7	0	205.139	0.28375	OK	0
OSR2	0	205.089	0.283643	OK	0
GCC2	0	204.958	0.283504	OK	0
RAN	0	204.912	0.28344	OK	0
NGRN	0	204.805	0.283274	OK	0
AP2S1	0	204.747	0.283213	OK	0
TBCA	0	204.643	0.283069	OK	0
ANKRD66	0	206.57	0.282972	OK	0
SLC28A2	0	204.537	0.282863	OK	0
GRN	0	204.454	0.282807	OK	0
TROVE2	0	204.399	0.282712	OK	0
NHP2	0	204.349	0.282662	OK	0
MYL12B	0	204.349	0.282662	OK	0
UQCRFS1	0	204.34	0.28265	OK	0
MRPL11	0	204.314	0.282613	OK	0
PRDX6	0	204.281	0.282568	OK	0
HLA-DRB1	0	204.212	0.282472	OK	0
AHNAK	0	204.12	0.282346	OK	0
TCEAL2	0	203.946	0.282086	OK	0
TMEM97	0	203.875	0.28199	OK	0
DEPDC1	0	203.927	0.281969	OK	0
EPRS1	0	203.796	0.281883	OK	0
HEBP2	0	203.782	0.281878	OK	0
AVIL	0	203.78	0.281834	OK	0
TMBIM6	0	203.669	0.281721	OK	0
CUTA	0	203.64	0.281681	OK	0
YBX1	0	203.64	0.281678	OK	0
NEDD8	0	203.542	0.281546	OK	0
PABPC1	0	203.537	0.281537	OK	0
PPIB	0	203.448	0.281414	OK	0
CCNI	0	203.385	0.281329	OK	0
IFITM3	0	203.345	0.281272	OK	0
TOMM7	0	203.301	0.281212	OK	0
2023-09-11	0	203.285	0.281171	OK	0
GSN	0	203.264	0.281162	OK	0
UBE2S	0	203.223	0.281099	OK	0
DAD1	0	203.05	0.280865	OK	0
ADPRHL2	0	203.054	0.280857	OK	0
C19orf53	0	202.985	0.280775	OK	0
C1orf123	0	202.993	0.280762	OK	0
TALDO1	0	202.863	0.280606	OK	0
VILL	0	202.605	0.280224	OK	0
PYCARD	0	202.529	0.280138	OK	0
PSME2	0	202.455	0.280042	OK	0
ECHS1	0	202.38	0.279938	OK	0
MIR205HG	0	202.506	0.279938	OK	0
CDCA3	0	202.357	0.279827	OK	0
MICOS10	0	202.265	0.279768	OK	0
GALE	0	202.257	0.279762	OK	0
FGF17	0	202.269	0.279726	OK	0
SERBP1	0	202.212	0.279705	OK	0
MFAP5	0	202.185	0.279647	OK	0
SGO1	0	201.921	0.279252	OK	0
LUC7L3	0	201.811	0.279151	OK	0
NSD3	0	201.575	0.278824	OK	0
CCL5	0	201.547	0.278742	OK	0
CENPW	0	201.519	0.278733	OK	0
CCND2	0	201.473	0.278649	OK	0
2023-03-06	0	201.436	0.278623	OK	0
FAM216B	0	203.369	0.278374	OK	0
CD24	0	201.18	0.278277	OK	0
COA3	0	201.179	0.278275	OK	0
EPCAM	0	201.149	0.278233	OK	0
CDH1	0	201.09	0.27815	OK	0
KLK6	0	201.072	0.278122	OK	0
NME1	0	201.066	0.27812	OK	0
NR4A1	0	200.976	0.277991	OK	0
ANAPC11	0	200.804	0.277758	OK	0
HINT1	0	200.643	0.277535	OK	0
NUF2	0	200.652	0.277483	OK	0
WSB1	0	200.585	0.277455	OK	0
C19orf33	0	200.506	0.277346	OK	0
RBM3	0	200.493	0.277327	OK	0
LITAF	0	200.382	0.277171	OK	0
EGR1	0	200.38	0.277171	OK	0
GAS6	0	200.352	0.277132	OK	0
RBM39	0	200.305	0.277067	OK	0
FAM3B	0	200.309	0.277058	OK	0
NUDC	0	200.249	0.27699	OK	0
PRR13	0	200.207	0.276932	OK	0
CA2	0	200.222	0.276913	OK	0
ARF5	0	200.14	0.276837	OK	0
LINC-PINT	0	200.123	0.276726	OK	0
CRABP2	0	199.981	0.27662	OK	0
SERTAD1	0	199.971	0.276599	OK	0
RHOA	0	199.927	0.276545	OK	0
CD74	0	199.83	0.276411	OK	0
C4orf3	0	199.785	0.276348	OK	0
UQCRH	0	199.755	0.276305	OK	0
ITGA6	0	199.654	0.27616	OK	0
DSTN	0	199.522	0.275984	OK	0
RNPC3	0	199.504	0.275957	OK	0
GUCY2C	0	199.349	0.275681	OK	0
ARPC3	0	199.282	0.275652	OK	0
C1R	0	199.275	0.275633	OK	0
ANXA2	0	199.254	0.275613	OK	0
COTL1	0	199.105	0.275399	OK	0
CKS1B	0	199.006	0.275268	OK	0
ARPC5L	0	198.988	0.275245	OK	0
APRT	0	198.881	0.275098	OK	0
TPM1	0	198.848	0.275053	OK	0
PABPN1	0	198.848	0.275053	OK	0
FUS	0	198.823	0.275017	OK	0
TXN	0	198.759	0.274928	OK	0
RO60	0	198.737	0.274891	OK	0
AURKAIP1	0	198.645	0.274771	OK	0
P4HB	0	198.602	0.274712	OK	0
CENPF	0	198.288	0.274263	OK	0
TOMM20	0	198.21	0.27417	OK	0
PFN2	0	198.185	0.27413	OK	0
PRXL2A	0	198.01	0.273886	OK	0
DHRS3	0	197.866	0.273686	OK	0
EIF3L	0	197.823	0.273634	OK	0
POLR2J3	0	197.822	0.273596	OK	0
AL512274.1	0	197.798	0.273533	OK	0
GNG5	0	197.707	0.273475	OK	0
ALKBH7	0	197.623	0.273357	OK	0
SUMO1	0	197.62	0.273354	OK	0
GDI2	0	197.551	0.273258	OK	0
GFI1B	0	197.668	0.273153	OK	0
DDT	0	197.453	0.273122	OK	0
FGFRL1	0	197.35	0.272974	OK	0
TCEAL9	0	197.242	0.272829	OK	0
FKBP2	0	197.231	0.272816	OK	0
TNFRSF12A	0	197.175	0.272736	OK	0
RARRES3	0	197.177	0.272718	OK	0
ADSS2	0	197.083	0.272593	OK	0
HIGD2A	0	197.06	0.272579	OK	0
PSMB1	0	196.959	0.27244	OK	0
UXT	0	196.927	0.272395	OK	0
UFC1	0	196.87	0.272316	OK	0
ALDH1A1	0	196.891	0.272312	OK	0
GTF2I	0	196.86	0.272302	OK	0
SSR2	0	196.663	0.272029	OK	0
MRPS21	0	196.627	0.271979	OK	0
2023-03-03	0	196.592	0.271882	OK	0
RNASEK	0	196.439	0.271701	OK	0
CNPY3	0	196.354	0.2716	OK	0
CRNDE	0	196.365	0.271587	OK	0
PSMD8	0	196.339	0.271581	OK	0
DYNLRB1	0	196.329	0.271567	OK	0
KDELR1	0	196.32	0.271556	OK	0
PRDX2	0	196.291	0.271516	OK	0
QSOX1	0	196.242	0.271445	OK	0
CTSD	0	196.202	0.271392	OK	0
EEF1B2	0	196.166	0.271341	OK	0
PIM1	0	196.134	0.271292	OK	0
KLHDC3	0	196.035	0.271157	OK	0
CISD3	0	195.96	0.271052	OK	0
VDAC3	0	195.935	0.271022	OK	0
ATOX1	0	195.915	0.270994	OK	0
MDH2	0	195.903	0.270978	OK	0
UQCRQ	0	195.767	0.270791	OK	0
ZWINT	0	195.724	0.270705	OK	0
LLGL2	0	195.643	0.270618	OK	0
CXCR4	0	195.645	0.270615	OK	0
ANKS4B	0	195.684	0.270604	OK	0
RRAS	0	195.598	0.270552	OK	0
PRDX5	0	195.505	0.270427	OK	0
MAP1B	0	195.326	0.270171	OK	0
KANSL1	0	195.235	0.270053	OK	0
SYNGR2	0	195.185	0.269984	OK	0
MRPS12	0	195.172	0.269965	OK	0
PPDPF	0	195.107	0.269875	OK	0
AC020916.1	0	195.048	0.26978	OK	0
TUFM	0	194.953	0.269665	OK	0
SUMO2	0	194.95	0.269659	OK	0
BLOC1S1	0	194.889	0.269575	OK	0
ZKSCAN1	0	194.648	0.269242	OK	0
RSRP1	0	194.62	0.269203	OK	0
DAPL1	0	194.584	0.269143	OK	0
CLTA	0	194.45	0.268968	OK	0
CSNK2B	0	194.424	0.268932	OK	0
NLRP1	0	194.457	0.268901	OK	0
GLRX5	0	194.352	0.268832	OK	0
SPTBN1	0	194.324	0.268793	OK	0
DDOST	0	194.081	0.268458	OK	0
SMDT1	0	194.076	0.268449	OK	0
DDX17	0	194.006	0.268354	OK	0
TMEM173	0	193.981	0.268295	OK	0
STOML2	0	193.945	0.268269	OK	0
EID1	0	193.842	0.268128	OK	0
ADGRF1	0	193.81	0.268046	OK	0
GPX4	0	193.776	0.268036	OK	0
DSG2	0	193.748	0.267995	OK	0
S100A4	0	193.714	0.26795	OK	0
PHB2	0	193.697	0.267927	OK	0
ST14	0	193.69	0.267915	OK	0
JTB	0	193.658	0.267872	OK	0
BOD1L1	0	193.557	0.267733	OK	0
CDKN1C	0	193.516	0.267672	OK	0
GBP3	0	193.498	0.26764	OK	0
SLC1A1	0	193.485	0.267581	OK	0
SAP18	0	193.402	0.267518	OK	0
SRSF9	0	193.356	0.267456	OK	0
CXCL3	0	193.351	0.267414	OK	0
C6orf132	0	193.296	0.267369	OK	0
WDR83OS	0	193.235	0.267288	OK	0
TAGLN2	0	193.179	0.26721	OK	0
RAB11A	0	193.128	0.267139	OK	0
GGCT	0	193.061	0.267044	OK	0
GOLGA4	0	193.02	0.266991	OK	0
KLF5	0	192.746	0.266611	OK	0
TIMM13	0	192.59	0.266395	OK	0
LAPTM5	0	192.611	0.26638	OK	0
HNRNPU	0	192.533	0.266314	OK	0
SRI	0	192.479	0.266242	OK	0
MPC2	0	192.452	0.266203	OK	0
MRPS15	0	192.411	0.266146	OK	0
LAD1	0	192.397	0.266117	OK	0
CKS2	0	192.26	0.265936	OK	0
OLA1	0	192.198	0.265852	OK	0
SPCS2	0	192.164	0.265807	OK	0
SNRPE	0	192.075	0.265682	OK	0
SH3YL1	0	191.87	0.265398	OK	0
IER2	0	191.833	0.265348	OK	0
PSMB6	0	191.819	0.265327	OK	0
SLC4A4	0	191.821	0.265272	OK	0
MRPL12	0	191.755	0.265239	OK	0
FNIP2	0	191.748	0.265208	OK	0
IGBP1	0	191.637	0.265075	OK	0
KLK11	0	191.572	0.264978	OK	0
ANP32B	0	191.457	0.264829	OK	0
HSPA1B	0	191.446	0.264813	OK	0
NENF	0	191.434	0.264796	OK	0
GALNT3	0	191.423	0.264777	OK	0
LSM4	0	191.386	0.26473	OK	0
NPC2	0	191.348	0.264677	OK	0
SNRPD1	0	191.341	0.264667	OK	0
AR	0	191.317	0.26462	OK	0
ASF1B	0	191.058	0.264229	OK	0
HMMR	0	191.087	0.264224	OK	0
GSTP1	0	190.939	0.264106	OK	0
NKTR	0	190.916	0.26408	OK	0
CNPY2	0	190.915	0.264079	OK	0
SOD1	0	190.914	0.264076	OK	0
PSMB7	0	190.86	0.264002	OK	0
IGFBP2	0	190.849	0.263987	OK	0
BSG	0	190.841	0.263976	OK	0
EIF6	0	190.799	0.263918	OK	0
AC007906.2	0	190.732	0.263789	OK	0
EDN1	0	190.645	0.26369	OK	0
TST	0	190.63	0.263676	OK	0
MZT2B	0	190.619	0.263668	OK	0
TSPAN13	0	190.614	0.26365	OK	0
PHB	0	190.47	0.263463	OK	0
MYDGF	0	190.466	0.263455	OK	0
PTK7	0	190.453	0.263434	OK	0
ZFP36L2	0	190.409	0.263379	OK	0
PSME1	0	190.362	0.263314	OK	0
SRP14	0	190.255	0.263162	OK	0
AURKB	0	190.212	0.263039	OK	0
RAB5C	0	190.159	0.26303	OK	0
POLR2I	0	190.112	0.262967	OK	0
PAXIP1-DT	0	190.12	0.262963	OK	0
NR4A3	0	190.043	0.262811	OK	0
ARID1B	0	189.994	0.262804	OK	0
PAFAH1B3	0	189.989	0.262793	OK	0
LARS1	0	189.994	0.262791	OK	0
TMED10	0	189.909	0.262686	OK	0
MYL12A	0	189.867	0.262628	OK	0
S100A11	0	189.865	0.262623	OK	0
HMGB2	0	189.782	0.262508	OK	0
SCP2	0	189.759	0.262478	OK	0
EIF3G	0	189.706	0.262406	OK	0
EI24	0	189.676	0.262362	OK	0
TMEM265	0	189.661	0.262236	OK	0
H1-0	0	189.53	0.262142	OK	0
PSMA5	0	189.488	0.262104	OK	0
TMED3	0	189.396	0.261977	OK	0
HNRNPA0	0	189.37	0.261941	OK	0
CCNA2	0	189.35	0.261827	OK	0
NFIB	0	189.197	0.261699	OK	0
CHMP2A	0	189.086	0.261549	OK	0
BOC	0	189.06	0.261497	OK	0
TENT5A	0	189.046	0.261474	OK	0
ARPC1B	0	189.027	0.261465	OK	0
PSMB8	0	188.988	0.261409	OK	0
KIF23	0	189.018	0.261397	OK	0
BHLHE41	0	188.939	0.261344	OK	0
TRIR	0	188.897	0.261287	OK	0
CD47	0	188.89	0.261277	OK	0
NOP53	0	188.808	0.261164	OK	0
TMED9	0	188.793	0.261144	OK	0
CNN1	0	188.83	0.261141	OK	0
SPATS2L	0	188.696	0.261005	OK	0
NARS	0	188.676	0.260972	OK	0
MRFAP1	0	188.63	0.260917	OK	0
TSHZ2	0	188.627	0.260903	OK	0
TNFSF10	0	188.554	0.260808	OK	0
SNRPC	0	188.383	0.260575	OK	0
LAMTOR1	0	188.367	0.260553	OK	0
RRBP1	0	188.356	0.260538	OK	0
DNPH1	0	188.342	0.260518	OK	0
FIBP	0	188.3	0.260457	OK	0
S100A13	0	188.131	0.260226	OK	0
APOA1	0	188.024	0.260071	OK	0
PTGES3	0	187.999	0.260045	OK	0
LSM1	0	187.991	0.26003	OK	0
CAP1	0	187.873	0.259869	OK	0
NAA38	0	187.716	0.259652	OK	0
LSM3	0	187.653	0.259565	OK	0
LMAN2	0	187.586	0.259473	OK	0
NSA2	0	187.569	0.259449	OK	0
SEC61G	0	187.523	0.259386	OK	0
TAX1BP1	0	187.521	0.259383	OK	0
H2AFX	0	187.495	0.25933	OK	0
EMX2	0	187.379	0.259186	OK	0
MLF2	0	187.282	0.259052	OK	0
CHCHD10	0	187.262	0.259025	OK	0
PSENEN	0	187.254	0.259011	OK	0
PTPRR	0	187.266	0.258968	OK	0
MIEN1	0	187.176	0.258904	OK	0
GLRX	0	187.195	0.258899	OK	0
SCEL	0	187.191	0.258891	OK	0
CD59	0	187.152	0.258873	OK	0
ADH1C	0	187.247	0.25885	OK	0
WDR34	0	187.056	0.258725	OK	0
CYC1	0	186.995	0.258656	OK	0
YWHAQ	0	186.972	0.258623	OK	0
CCNB1	0	186.801	0.258361	OK	0
ECH1	0	186.736	0.258295	OK	0
EHF	0	186.734	0.258291	OK	0
ITGB6	0	186.7	0.258227	OK	0
SNRPG	0	186.65	0.258179	OK	0
PRKCA	0	186.655	0.258178	OK	0
ARSE	0	186.673	0.258115	OK	0
GUK1	0	186.371	0.257791	OK	0
CD55	0	186.34	0.257747	OK	0
GABARAPL2	0	186.22	0.257583	OK	0
CLSPN	0	186.249	0.257573	OK	0
CD63	0	186.135	0.257463	OK	0
KRT19	0	186.099	0.257415	OK	0
PHGDH	0	186.035	0.257322	OK	0
NPM3	0	185.996	0.257262	OK	0
SPG7	0	185.924	0.257172	OK	0
FOXP1	0	185.899	0.257134	OK	0
RNF7	0	185.85	0.257072	OK	0
SKP1	0	185.829	0.257041	OK	0
NAP1L1	0	185.814	0.257022	OK	0
TACC3	0	185.76	0.256914	OK	0
GTSE1	0	185.635	0.256671	OK	0
VDAC2	0	185.41	0.256463	OK	0
TRIB1	0	185.398	0.256438	OK	0
HLA-DQA1	0	185.379	0.256388	OK	0
NR2F1	0	185.305	0.25627	OK	0
CDC42	0	185.241	0.256229	OK	0
HSPA8	0	185.155	0.25611	OK	0
UBXN1	0	185.136	0.256084	OK	0
CLDN10	0	185.04	0.255928	OK	0
NPEPPS	0	184.942	0.255814	OK	0
LAMTOR5	0	184.937	0.255809	OK	0
SNHG7	0	184.916	0.255779	OK	0
PLAT	0	184.892	0.255731	OK	0
PSMC1	0	184.849	0.255685	OK	0
DYNLL1	0	184.802	0.255619	OK	0
IFT172	0	184.781	0.255586	OK	0
MYBL2	0	184.774	0.25553	OK	0
ARGLU1	0	184.6	0.255342	OK	0
PPA1	0	184.583	0.255318	OK	0
MAGED2	0	184.522	0.255234	OK	0
FTH1	0	184.498	0.255175	OK	0
POU2F3	0	184.474	0.255116	OK	0
PLS1	0	184.421	0.255075	OK	0
ELOB	0	184.39	0.255051	OK	0
MRPL20	0	184.363	0.255015	OK	0
COPS9	0	184.29	0.254912	OK	0
IARS1	0	184.156	0.254711	OK	0
BCAP31	0	184.033	0.254558	OK	0
TMEM50A	0	183.948	0.254439	OK	0
IRF2BP2	0	183.945	0.254436	OK	0
CALR	0	183.926	0.25441	OK	0
CEP55	0	183.976	0.254391	OK	0
TNFRSF11A	0	183.942	0.254381	OK	0
PLEKHA1	0	183.786	0.254211	OK	0
SKAP2	0	183.689	0.254073	OK	0
SEPTIN9	0	183.665	0.254041	OK	0
TRIM52	0	183.582	0.253924	OK	0
NEK2	0	183.505	0.253743	OK	0
H2AJ	0	183.448	0.25373	OK	0
SEC61B	0	183.332	0.253588	OK	0
YIF1A	0	183.315	0.253563	OK	0
FIS1	0	183.302	0.253546	OK	0
TMBIM4	0	183.219	0.253431	OK	0
TMED2	0	183.193	0.253396	OK	0
SNHG1	0	183.206	0.253332	OK	0
BEX2	0	183.139	0.253318	OK	0
EEF2	0	183.132	0.253311	OK	0
HMGN1	0	183.131	0.25331	OK	0
ZFP36L1	0	183.121	0.253297	OK	0
CD151	0	183.044	0.25319	OK	0
CDK4	0	182.988	0.25311	OK	0
KDELR2	0	182.963	0.253078	OK	0
AL109920.1	0	182.951	0.252962	OK	0
RANBP1	0	182.852	0.252925	OK	0
ODC1	0	182.799	0.25285	OK	0
CCDC85B	0	182.778	0.252821	OK	0
GAPDH	0	182.642	0.252619	OK	0
TMEM179B	0	182.62	0.252602	OK	0
RSL1D1	0	182.489	0.252422	OK	0
TGFB2	0	182.389	0.252251	OK	0
UBALD2	0	182.313	0.252176	OK	0
POLR1D	0	182.255	0.252098	OK	0
DYNLT1	0	182.223	0.252054	OK	0
TMEM230	0	182.222	0.252052	OK	0
KCNMB2-AS1	0	182.256	0.252051	OK	0
ARFGEF3	0	182.214	0.252022	OK	0
PSMB9	0	182.062	0.251825	OK	0
AIF1L	0	182.026	0.251771	OK	0
PSAT1	0	181.91	0.251615	OK	0
C1S	0	181.894	0.251587	OK	0
PCSK1N	0	181.884	0.251578	OK	0
RABAC1	0	181.866	0.251559	OK	0
ARPC2	0	181.808	0.25148	OK	0
MNS1	0	181.781	0.251422	OK	0
MSX1	0	181.764	0.251382	OK	0
HSPB6	0	181.585	0.251116	OK	0
PNRC1	0	181.409	0.250928	OK	0
DMBT1	0	181.385	0.250815	OK	0
MARCKS	0	181.162	0.250584	OK	0
NAXE	0	181.079	0.250471	OK	0
CSTB	0	181.036	0.250413	OK	0
CBX3	0	181.016	0.250384	OK	0
SEM1	0	180.947	0.250288	OK	0
XRCC4	0	180.945	0.250269	OK	0
UQCC2	0	180.844	0.250146	OK	0
C2	0	180.757	0.250013	OK	0
VASN	0	180.72	0.249961	OK	0
KIAA1551	0	180.68	0.249902	OK	0
HIST1H2AC	0	180.649	0.249866	OK	0
TMEM14B	0	180.56	0.249754	OK	0
POLR2L	0	180.522	0.249701	OK	0
ASS1	0	180.518	0.249694	OK	0
LAMTOR2	0	180.384	0.24951	OK	0
SF3B6	0	180.361	0.249478	OK	0
AL121944.1	0	180.268	0.249319	OK	0
UGT2B7	0	180.128	0.249147	OK	0
IGKV3-20	0	180.242	0.24912	OK	0
H2AZ2	0	180.036	0.249014	OK	0
CEBPB	0	179.944	0.248902	OK	0
SERPINH1	0	179.943	0.248899	OK	0
SUMO3	0	179.891	0.248826	OK	0
MRPS26	0	179.888	0.248823	OK	0
PSMA1	0	179.86	0.248785	OK	0
MYADM	0	179.85	0.248764	OK	0
ST13	0	179.789	0.248687	OK	0
CLTB	0	179.776	0.248668	OK	0
UQCRB	0	179.717	0.248585	OK	0
ARL2	0	179.7	0.248562	OK	0
SQOR	0	179.71	0.248558	OK	0
FLOT1	0	179.68	0.248536	OK	0
TAF10	0	179.675	0.248528	OK	0
STING1	0	179.694	0.248519	OK	0
ASCL2	0	179.595	0.248366	OK	0
SNRPF	0	179.407	0.248159	OK	0
ID2	0	179.296	0.248	OK	0
ACTN4	0	179.211	0.247888	OK	0
ITGB8	0	179.085	0.247711	OK	0
CAST	0	179.082	0.247709	OK	0
PFDN2	0	179.05	0.247665	OK	0
PTRHD1	0	179.033	0.247638	OK	0
HDAC1	0	179.02	0.24762	OK	0
SSFA2	0	179.024	0.247601	OK	0
GADD45GIP1	0	179.004	0.247601	OK	0
NFIA	0	178.887	0.247438	OK	0
CTNNA1	0	178.792	0.247308	OK	0
EIF3D	0	178.78	0.247291	OK	0
EZR	0	178.734	0.247227	OK	0
PUF60	0	178.715	0.247202	OK	0
UBE2E3	0	178.579	0.247013	OK	0
HNRNPH1	0	178.577	0.247011	OK	0
CEMIP	0	178.588	0.247003	OK	0
PCDH7	0	178.525	0.246929	OK	0
TKTL1	0	178.539	0.246856	OK	0
NBR1	0	178.445	0.246823	OK	0
HTATIP2	0	178.37	0.246715	OK	0
BLVRB	0	178.213	0.246504	OK	0
MRPL37	0	178.137	0.246396	OK	0
NELFE	0	178.13	0.24639	OK	0
BX890604.2	0	178.077	0.246227	OK	0
BIK	0	177.969	0.246157	OK	0
TRHDE	0	178.065	0.246141	OK	0
ROMO1	0	177.601	0.24566	OK	0
VKORC1	0	177.537	0.245569	OK	0
MRPS33	0	177.51	0.245533	OK	0
KIF5B	0	177.47	0.245479	OK	0
TMEM219	0	177.456	0.245459	OK	0
STK39	0	177.446	0.245422	OK	0
ZBTB7A	0	177.433	0.245422	OK	0
SLC25A37	0	177.349	0.245309	OK	0
CCDC144NL-AS1	0	177.676	0.245192	OK	0
SNHG8	0	177.259	0.245187	OK	0
ALG3	0	177.212	0.245119	OK	0
RAB34	0	177.189	0.245088	OK	0
SLC12A2	0	177.057	0.244894	OK	0
UBE2M	0	177.048	0.244892	OK	0
UQCR10	0	176.875	0.244656	OK	0
THY1	0	176.864	0.244618	OK	0
KTN1	0	176.808	0.244563	OK	0
GRASP	0	176.859	0.244545	OK	0
LSM5	0	176.639	0.244329	OK	0
TM7SF2	0	176.588	0.244253	OK	0
C9orf152	0	176.582	0.244203	OK	0
PTP4A2	0	176.536	0.244187	OK	0
IER5L	0	176.534	0.244183	OK	0
CHCHD2	0	176.513	0.244153	OK	0
TRPM5	0	176.594	0.244102	OK	0
MZT2A	0	176.445	0.244061	OK	0
SMIM26	0	176.443	0.244059	OK	0
C6orf222	0	176.501	0.24401	OK	0
EIF1B	0	176.396	0.243993	OK	0
SOX17	0	176.39	0.243985	OK	0
GTF3C6	0	176.243	0.243781	OK	0
KHDC4	0	176.163	0.24367	OK	0
C1orf122	0	176.127	0.243619	OK	0
FBL	0	176.118	0.243608	OK	0
HOATZ	0	178.027	0.243505	OK	0
ZNF593	0	175.99	0.243428	OK	0
YBX3	0	175.952	0.243379	OK	0
RIC3	0	175.959	0.243378	OK	0
DSP	0	175.898	0.243305	OK	0
KARS	0	175.778	0.243127	OK	0
PDIA6	0	175.729	0.243071	OK	0
WT1	0	175.61	0.242904	OK	0
DCTPP1	0	175.554	0.242826	OK	0
PLK1	0	175.583	0.242781	OK	0
RHOXF1	0	175.432	0.242519	OK	0
ERGIC3	0	175.287	0.242459	OK	0
CCDC18-AS1	0	175.346	0.242443	OK	0
TRAPPC1	0	175.221	0.242366	OK	0
NHLRC3	0	175.185	0.242316	OK	0
SLBP	0	175.059	0.242141	OK	0
PART1	0	174.979	0.24202	OK	0
PDLIM3	0	174.953	0.241966	OK	0
LOC100130111	0	174.905	0.241893	OK	0
TPM2	0	174.865	0.241874	OK	0
SPC25	0	174.897	0.241845	OK	0
TACSTD2	0	174.828	0.241824	OK	0
EIF4EBP1	0	174.828	0.241819	OK	0
CCT2	0	174.741	0.241704	OK	0
RNF213	0	174.722	0.241676	OK	0
RGS10	0	174.642	0.241563	OK	0
COA4	0	174.617	0.241531	OK	0
GSKIP	0	174.588	0.241481	OK	0
KRT14	0	174.548	0.241399	OK	0
ARC	0	174.553	0.241395	OK	0
AXDND1	0	174.418	0.24121	OK	0
PSMD1	0	174.376	0.241197	OK	0
SRRM2	0	174.363	0.241181	OK	0
YWHAZ	0	174.344	0.241154	OK	0
MEAF6	0	174.235	0.241002	OK	0
LRP10	0	174.156	0.240893	OK	0
GNB2	0	174.137	0.240868	OK	0
TSEN34	0	174.113	0.240833	OK	0
PGRMC1	0	174.099	0.240815	OK	0
H2AW	0	174.119	0.240805	OK	0
SUB1	0	174.065	0.240768	OK	0
PDCD5	0	174.029	0.240719	OK	0
OSTC	0	174.023	0.24071	OK	0
NOPCHAP1	0	173.946	0.240581	OK	0
SYF2	0	173.89	0.240526	OK	0
FAM43A	0	173.874	0.240487	OK	0
ACP1	0	173.79	0.240388	OK	0
FKBP10	0	173.775	0.240359	OK	0
SON	0	173.71	0.240278	OK	0
MZB1	0	173.739	0.240231	OK	0
MET	0	173.675	0.240214	OK	0
PEA15	0	173.64	0.240178	OK	0
EIF1	0	173.56	0.240064	OK	0
COA8	0	173.539	0.240025	OK	0
RPN1	0	173.368	0.239804	OK	0
FAM173A	0	173.338	0.239743	OK	0
TMEM258	0	173.298	0.239708	OK	0
C1QBP	0	173.297	0.239705	OK	0
C12orf57	0	173.292	0.239699	OK	0
GJB1	0	173.262	0.239638	OK	0
FAM120A	0	173.23	0.239612	OK	0
PTPRH	0	173.267	0.239602	OK	0
CCDC167	0	173.205	0.239576	OK	0
HNRNPA1	0	173.197	0.239567	OK	0
CCT5	0	173.152	0.239506	OK	0
FAM13A	0	173.11	0.239435	OK	0
PPIA	0	173.075	0.239397	OK	0
ARHGDIB	0	173.021	0.23931	OK	0
FAM162A	0	172.99	0.239282	OK	0
S100A10	0	172.946	0.23922	OK	0
KLK10	0	172.942	0.23921	OK	0
MRPS6	0	172.916	0.239178	OK	0
SLC39A10	0	172.908	0.239166	OK	0
HSBP1	0	172.734	0.238928	OK	0
MISP	0	172.691	0.238858	OK	0
SMS	0	172.617	0.238765	OK	0
MAP3K19	0	173.068	0.238602	OK	0
NFKBIA	0	172.435	0.238513	OK	0
NCBP2AS2	0	172.44	0.238511	OK	0
CCT7	0	172.415	0.238486	OK	0
UBE2H	0	172.334	0.238374	OK	0
SPARC	0	172.335	0.238364	OK	0
POLR1H	0	172.319	0.238331	OK	0
AL355312.4	0	172.261	0.238201	OK	0
AC098798.1	0	174.183	0.238125	OK	0
RARS	0	172.076	0.238005	OK	0
ARF1	0	172.064	0.238	OK	0
POLR2K	0	172.009	0.237924	OK	0
MRPL15	0	172.002	0.237913	OK	0
AL133453.1	0	171.975	0.237815	OK	0
RAB30-DT	0	171.968	0.237788	OK	0
BLNK	0	171.926	0.237772	OK	0
LRPAP1	0	171.876	0.237741	OK	0
WASF2	0	171.851	0.237706	OK	0
BNIP3	0	171.771	0.23759	OK	0
RPA1	0	171.6	0.237348	OK	0
TRAPPC3	0	171.581	0.237331	OK	0
RBM25	0	171.515	0.237241	OK	0
WT1-AS	0	171.585	0.23718	OK	0
AC004540.1	0	171.529	0.237175	OK	0
A1CF	0	171.51	0.237171	OK	0
CYCS	0	171.418	0.237108	OK	0
RETREG1	0	171.385	0.237045	OK	0
SF1	0	171.352	0.237015	OK	0
C9orf3	0	171.353	0.237002	OK	0
CCL3L1	0	171.302	0.236878	OK	0
HSD17B10	0	171.25	0.236874	OK	0
HNRNPA1P48	0	171.219	0.236819	OK	0
TMBIM1	0	171.173	0.236764	OK	0
CXXC5	0	171.139	0.23672	OK	0
SEC62	0	171.12	0.236695	OK	0
RER1	0	171.057	0.236607	OK	0
CCT3	0	171.054	0.236604	OK	0
TAX1BP3	0	171.015	0.236541	OK	0
DUSP23	0	170.936	0.236438	OK	0
YY1	0	170.934	0.236438	OK	0
RNF181	0	170.934	0.236437	OK	0
RGS1	0	170.672	0.236038	OK	0
EFHC1	0	170.636	0.236022	OK	0
KIF4A	0	170.602	0.235862	OK	0
STAT3	0	170.51	0.235851	OK	0
CCDC173	0	170.447	0.235679	OK	0
SELENOH	0	170.34	0.235617	OK	0
PLD3	0	170.33	0.2356	OK	0
OARD1	0	170.298	0.235556	OK	0
NSG1	0	170.172	0.235376	OK	0
CMTM6	0	170.15	0.235352	OK	0
SARAF	0	170.1	0.235283	OK	0
KLK8	0	170.082	0.235254	OK	0
HSPA1A	0	170.059	0.235227	OK	0
CANX	0	170.039	0.2352	OK	0
TXNDC17	0	170.032	0.235189	OK	0
CTDSPL	0	169.992	0.235126	OK	0
AP1M2	0	169.708	0.234738	OK	0
CYYR1	0	169.491	0.234403	OK	0
FKBP1B	0	169.466	0.234391	OK	0
SLIRP	0	169.334	0.234223	OK	0
CAMLG	0	169.31	0.234189	OK	0
MORF4L1	0	169.281	0.23415	OK	0
SSU72	0	169.263	0.234126	OK	0
VASP	0	169.184	0.234011	OK	0
SLC25A3	0	169.177	0.234007	OK	0
LAGE3	0	169.132	0.233941	OK	0
TRMT112	0	169.067	0.233855	OK	0
ECI2	0	169.047	0.233823	OK	0
TOMM22	0	169.04	0.233815	OK	0
TXN2	0	168.999	0.233759	OK	0
RNF5	0	168.98	0.233732	OK	0
RSL24D1	0	168.915	0.233645	OK	0
YPEL3	0	168.831	0.233527	OK	0
RTN3	0	168.713	0.233365	OK	0
TCEAL4	0	168.706	0.233355	OK	0
NFKBIZ	0	168.699	0.233341	OK	0
MYEOV	0	168.67	0.233269	OK	0
FAM69B	0	168.649	0.233194	OK	0
BASP1	0	168.604	0.233194	OK	0
DARS1	0	168.597	0.233192	OK	0
UCP2	0	168.551	0.23314	OK	0
ERG28	0	168.537	0.233117	OK	0
ZRANB2	0	168.525	0.233105	OK	0
MRPL57	0	168.508	0.233082	OK	0
CLINT1	0	168.505	0.233077	OK	0
HNF4A	0	168.535	0.233059	OK	0
UBL5	0	168.475	0.233036	OK	0
SSR3	0	168.466	0.233023	OK	0
PKP3	0	168.397	0.232924	OK	0
ZNF208	0	168.38	0.232894	OK	0
GHITM	0	168.345	0.232856	OK	0
AKR7A2	0	168.333	0.232836	OK	0
GPR183	0	168.378	0.232829	OK	0
RDX	0	168.306	0.2328	OK	0
PBX1	0	168.295	0.232787	OK	0
TROAP	0	168.344	0.23278	OK	0
YWHAB	0	168.267	0.232748	OK	0
MRPS34	0	168.234	0.232701	OK	0
POLR2J	0	168.19	0.232642	OK	0
BPTF	0	168.184	0.232634	OK	0
PBK	0	168.225	0.232614	OK	0
MIDN	0	168.155	0.232592	OK	0
PRRC2C	0	168.067	0.232471	OK	0
COPE	0	167.996	0.232374	OK	0
PA2G4	0	167.967	0.232333	OK	0
PGK1	0	167.856	0.232179	OK	0
ICAM1	0	167.833	0.232126	OK	0
ERN2	0	167.819	0.232071	OK	0
KCNK15	0	167.707	0.231963	OK	0
SLC39A4	0	167.617	0.231847	OK	0
BMP7	0	167.547	0.231745	OK	0
DNAJA1	0	167.541	0.231743	OK	0
USP1	0	167.532	0.231728	OK	0
SCAND1	0	167.512	0.231704	OK	0
PAPOLA	0	167.495	0.23168	OK	0
MAGEF1	0	167.409	0.23156	OK	0
CALM3	0	167.405	0.231554	OK	0
TSTD1	0	167.4	0.231549	OK	0
OAZ2	0	167.378	0.231516	OK	0
C1GALT1	0	167.372	0.231504	OK	0
CSRNP1	0	167.308	0.23141	OK	0
HOXA10-AS	0	167.393	0.231408	OK	0
NUCKS1	0	167.252	0.231343	OK	0
BSCL2	0	167.283	0.231337	OK	0
PPIC	0	167.189	0.231249	OK	0
IGF2	0	167.189	0.231191	OK	0
ZNHIT1	0	167.134	0.231181	OK	0
JUN	0	167.067	0.231088	OK	0
FOXA3	0	167.087	0.231073	OK	0
PSMD2	0	167.031	0.231037	OK	0
LINC01503	0	167.01	0.230993	OK	0
TARS	0	167.009	0.230992	OK	0
PHYHD1	0	167.006	0.230979	OK	0
RAB2A	0	166.896	0.230852	OK	0
TOX3	0	166.922	0.230836	OK	0
CFAP107	0	167.542	0.230769	OK	0
PCBP2	0	166.773	0.230682	OK	0
GADD45B	0	166.774	0.230679	OK	0
SYNE2	0	166.755	0.230656	OK	0
DPM3	0	166.697	0.230574	OK	0
EIF1AX	0	166.691	0.230568	OK	0
RRM2	0	166.73	0.230557	OK	0
ZZZ3	0	166.682	0.230536	OK	0
DUT	0	166.459	0.230246	OK	0
MRPL52	0	166.456	0.230242	OK	0
DENND2B	0	166.437	0.23019	OK	0
PDLIM7	0	166.41	0.230176	OK	0
NCAPG	0	166.461	0.230171	OK	0
WDR54	0	166.37	0.230114	OK	0
ARL6IP5	0	166.354	0.230101	OK	0
CDX2	0	166.4	0.23009	OK	0
MUC4	0	166.36	0.230063	OK	0
MYL6B	0	166.177	0.229856	OK	0
POLR2H	0	166.131	0.229793	OK	0
PMM1	0	166.076	0.229698	OK	0
AC093673.1	0	166.03	0.22963	OK	0
DNAI2	0	167.675	0.229581	OK	0
COPZ1	0	165.911	0.229488	OK	0
ZNF83	0	165.903	0.229474	OK	0
TJP3	0	165.896	0.229453	OK	0
SEPHS2	0	165.885	0.22945	OK	0
PFDN5	0	165.88	0.229445	OK	0
ZNF428	0	165.876	0.229439	OK	0
CNN3	0	165.855	0.229409	OK	0
VSIG1	0	165.881	0.229389	OK	0
TIMM8B	0	165.805	0.229342	OK	0
NFKBIE	0	165.715	0.229201	OK	0
DDRGK1	0	165.652	0.22913	OK	0
COL18A1	0	165.636	0.229107	OK	0
MRPL33	0	165.629	0.229099	OK	0
RCN2	0	165.625	0.229094	OK	0
SSB	0	165.54	0.228976	OK	0
TNFRSF14	0	165.536	0.228962	OK	0
TMEM123	0	165.527	0.228958	OK	0
C4orf48	0	165.501	0.22892	OK	0
DDC	0	165.571	0.228918	OK	0
EIF2S2	0	165.406	0.228791	OK	0
ALYREF	0	165.391	0.228762	OK	0
CSDE1	0	165.296	0.228639	OK	0
SIX1	0	165.311	0.228633	OK	0
FAM49B	0	165.207	0.228504	OK	0
FAM129B	0	165.199	0.228479	OK	0
APEX1	0	165.134	0.228414	OK	0
PFDN4	0	165.124	0.228398	OK	0
CHID1	0	165.094	0.228356	OK	0
KCNE3	0	165.032	0.228249	OK	0
BUD31	0	164.921	0.22812	OK	0
LINC01191	0	165.22	0.228053	OK	0
MEX3A	0	164.856	0.22802	OK	0
RTN4	0	164.832	0.227996	OK	0
MAL2	0	164.785	0.227931	OK	0
GET3	0	164.712	0.227818	OK	0
EIF4G2	0	164.605	0.227682	OK	0
XRCC5	0	164.602	0.227679	OK	0
AKIRIN1	0	164.547	0.2276	OK	0
PFKP	0	164.532	0.227578	OK	0
EEF1A1	0	164.524	0.227541	OK	0
AP3S1	0	164.495	0.227526	OK	0
ARL4C	0	164.475	0.2275	OK	0
CAPNS1	0	164.442	0.227457	OK	0
NR2F6	0	164.416	0.227421	OK	0
SSBP1	0	164.394	0.22739	OK	0
GPX3	0	164.392	0.227377	OK	0
ID3	0	164.366	0.22734	OK	0
JUP	0	164.353	0.227333	OK	0
PLAAT4	0	164.346	0.227301	OK	0
PGLS	0	164.273	0.227223	OK	0
MAP2K2	0	164.209	0.227132	OK	0
LMAN1	0	164.206	0.22713	OK	0
DNALI1	0	164.137	0.227026	OK	0
DNAJC19	0	164.103	0.226988	OK	0
AAMDC	0	164.034	0.226888	OK	0
SLC39A1	0	164.006	0.226852	OK	0
HNRNPF	0	163.987	0.226828	OK	0
SHROOM3	0	163.988	0.226823	OK	0
EBNA1BP2	0	163.916	0.226727	OK	0
GRK5	0	163.955	0.226717	OK	0
MAGOH	0	163.867	0.22666	OK	0
CTSF	0	163.822	0.226594	OK	0
IL11RA	0	163.82	0.226573	OK	0
SSNA1	0	163.786	0.226549	OK	0
ASPH	0	163.783	0.226542	OK	0
PHPT1	0	163.731	0.226474	OK	0
ZDHHC12	0	163.718	0.226452	OK	0
PRSS21	0	163.716	0.226441	OK	0
ATRX	0	163.673	0.226393	OK	0
PDE5A	0	163.684	0.226366	OK	0
LSM7	0	163.627	0.226329	OK	0
TMEM205	0	163.595	0.226284	OK	0
SLC26A2	0	163.577	0.22625	OK	0
RBM8A	0	163.56	0.226237	OK	0
MDK	0	163.554	0.226227	OK	0
SUCLG1	0	163.542	0.22621	OK	0
DRAP1	0	163.531	0.226197	OK	0
FOXP4	0	163.5	0.226147	OK	0
CCDC198	0	163.53	0.226132	OK	0
TUBB2A	0	163.488	0.226125	OK	0
LAMB3	0	163.42	0.226035	OK	0
PDCD6	0	163.37	0.225975	OK	0
C2orf40	0	163.347	0.225879	OK	0
DNAJC8	0	163.289	0.225861	OK	0
EPN3	0	163.25	0.225794	OK	0
EIF3M	0	163.192	0.225727	OK	0
IGF1	0	163.149	0.225649	OK	0
TGM1	0	163.157	0.225646	OK	0
LRRFIP1	0	163.114	0.22562	OK	0
DPP4	0	163.105	0.225551	OK	0
SRP9	0	163.053	0.225535	OK	0
EIF4A1	0	163.038	0.225515	OK	0
SMIM19	0	162.837	0.225234	OK	0
RPN2	0	162.804	0.225192	OK	0
HNRNPAB	0	162.795	0.225179	OK	0
ALOX5AP	0	162.832	0.225171	OK	0
PRRT3-AS1	0	162.863	0.225153	OK	0
RAPGEFL1	0	162.544	0.224799	OK	0
CLNS1A	0	162.506	0.224779	OK	0
LGR6	0	162.407	0.224613	OK	0
ERAS	0	162.767	0.224564	OK	0
AK5	0	162.428	0.224518	OK	0
UBE2T	0	162.311	0.224491	OK	0
HLA-E	0	162.286	0.224475	OK	0
APP	0	162.226	0.224391	OK	0
RALY	0	162.19	0.224341	OK	0
GSTA1	0	162.095	0.224147	OK	0
MYH9	0	162.001	0.224079	OK	0
AC060780.1	0	162.013	0.224074	OK	0
SNHG19	0	161.989	0.224058	OK	0
GLO1	0	161.85	0.22387	OK	0
VPS13A	0	161.849	0.223865	OK	0
GATAD1	0	161.812	0.223818	OK	0
SLC2A1	0	161.777	0.223768	OK	0
SIRT7	0	161.739	0.223715	OK	0
NANS	0	161.641	0.223578	OK	0
ADRM1	0	161.615	0.223545	OK	0
UBE2I	0	161.575	0.223491	OK	0
COL1A2	0	161.567	0.223466	OK	0
IQGAP1	0	161.517	0.22341	OK	0
PPP4C	0	161.44	0.223304	OK	0
SLC35B2	0	161.335	0.223153	OK	0
SNTN	0	161.613	0.222943	OK	0
IDH2	0	161.176	0.222937	OK	0
SUPT4H1	0	161.139	0.222886	OK	0
AC009133.1	0	161.147	0.222861	OK	0
GLOD4	0	161.059	0.222773	OK	0
KRT10	0	161.023	0.222728	OK	0
FAT1	0	160.969	0.222644	OK	0
RSF1	0	160.953	0.22263	OK	0
DNAJB11	0	160.82	0.222444	OK	0
LIPH	0	160.81	0.222406	OK	0
EGR2	0	160.819	0.222406	OK	0
HSP90AB1	0	160.798	0.222405	OK	0
PSMC3	0	160.77	0.222375	OK	0
ELOC	0	160.723	0.222312	OK	0
CCND1	0	160.683	0.222256	OK	0
ARL14	0	160.712	0.222247	OK	0
DPYSL2	0	160.676	0.222239	OK	0
GGH	0	160.61	0.222137	OK	0
GRINA	0	160.554	0.222075	OK	0
TMA7	0	160.55	0.222072	OK	0
THOC7	0	160.545	0.222065	OK	0
KLF10	0	160.523	0.22203	OK	0
ARID4B	0	160.511	0.222019	OK	0
CRK	0	160.403	0.221865	OK	0
ADD3	0	160.378	0.221832	OK	0
F5	0	160.412	0.2218	OK	0
TMED4	0	160.331	0.22177	OK	0
DTHD1	0	160.852	0.22168	OK	0
CPE	0	160.273	0.221673	OK	0
BAX	0	160.257	0.221664	OK	0
PNP	0	160.25	0.221646	OK	0
AC245297.3	0	160.235	0.221623	OK	0
JAGN1	0	160.141	0.221503	OK	0
SLC39A14	0	160.134	0.221488	OK	0
PMEPA1	0	160.113	0.221457	OK	0
MFSD14C	0	160.101	0.221448	OK	0
ANKRD37	0	160.056	0.221382	OK	0
MLEC	0	160.026	0.221349	OK	0
HOTAIRM1	0	160.03	0.221343	OK	0
FAM45A	0	160.015	0.221306	OK	0
TCF7L2	0	159.988	0.221291	OK	0
RNASE1	0	159.981	0.221282	OK	0
COL1A1	0	159.958	0.221242	OK	0
EIF4B	0	159.897	0.22117	OK	0
SMG1	0	159.893	0.221162	OK	0
ARL3	0	159.87	0.221127	OK	0
CHI3L1	0	159.811	0.221048	OK	0
PPM1G	0	159.793	0.221025	OK	0
PDK4	0	159.721	0.220911	OK	0
ADIRF	0	159.675	0.220859	OK	0
DMAC1	0	159.65	0.220827	OK	0
PSMA3	0	159.628	0.220797	OK	0
SELENOK	0	159.627	0.220794	OK	0
STUB1	0	159.596	0.220752	OK	0
NME3	0	159.557	0.220697	OK	0
BUB3	0	159.532	0.220661	OK	0
ITGB1	0	159.504	0.220626	OK	0
CDX1	0	159.55	0.220604	OK	0
NUDT5	0	159.475	0.220585	OK	0
NKAIN4	0	159.499	0.220577	OK	0
LAMTOR4	0	159.446	0.220545	OK	0
IL17RB	0	159.479	0.220516	OK	0
ANXA1	0	159.406	0.220491	OK	0
EDF1	0	159.399	0.220479	OK	0
HDLBP	0	159.392	0.220471	OK	0
TMEM246	0	159.383	0.220425	OK	0
CDC123	0	159.346	0.220404	OK	0
C1orf43	0	159.296	0.220338	OK	0
GTF3A	0	159.282	0.220318	OK	0
NOP10	0	159.257	0.220283	OK	0
HOXA7	0	159.327	0.220281	OK	0
TCIM	0	159.214	0.220216	OK	0
TXNDC12	0	159.181	0.220177	OK	0
FAM177B	0	159.22	0.220095	OK	0
CANT1	0	159.064	0.220008	OK	0
CERNA2	0	159.097	0.219877	OK	0
NPDC1	0	158.96	0.219871	OK	0
MRPL47	0	158.884	0.219767	OK	0
CAMK2D	0	158.806	0.219646	OK	0
PABPC4	0	158.76	0.219596	OK	0
TIMM10	0	158.748	0.219577	OK	0
RBX1	0	158.703	0.219518	OK	0
NSMCE1	0	158.595	0.219364	OK	0
TMCO1	0	158.521	0.219266	OK	0
MANF	0	158.522	0.219266	OK	0
CLTC	0	158.44	0.219153	OK	0
DEK	0	158.417	0.219122	OK	0
ENO1	0	158.387	0.21908	OK	0
LYPD1	0	158.375	0.219059	OK	0
HSPA2	0	158.36	0.219028	OK	0
ILF2	0	158.348	0.219027	OK	0
MAD2L1	0	158.332	0.218981	OK	0
KMT2E	0	158.304	0.218966	OK	0
PRPF4B	0	158.29	0.218947	OK	0
ERBB4	0	158.286	0.218922	OK	0
MRPS36	0	158.185	0.218797	OK	0
GPA33	0	158.228	0.218735	OK	0
ARF4	0	158.137	0.218735	OK	0
ARPC5	0	158.131	0.218726	OK	0
ECI1	0	158.048	0.21861	OK	0
MDM4	0	158.012	0.218561	OK	0
FA2H	0	158.038	0.218535	OK	0
MYO1B	0	158.004	0.218533	OK	0
LARP6	0	157.974	0.2185	OK	0
MRPL43	0	157.93	0.218447	OK	0
ZCRB1	0	157.899	0.218405	OK	0
KIF1A	0	157.908	0.218399	OK	0
IGKV4-1	0	158.003	0.218391	OK	0
PLK3	0	157.737	0.218176	OK	0
LTBP4	0	157.725	0.218155	OK	0
KIF2C	0	157.694	0.21804	OK	0
PDIA3	0	157.624	0.218026	OK	0
EFHD2	0	157.603	0.21799	OK	0
TSC22D1	0	157.35	0.217646	OK	0
GNAS	0	157.311	0.21759	OK	0
DCUN1D5	0	157.249	0.2175	OK	0
NSD1	0	157.235	0.217486	OK	0
UBXN4	0	157.177	0.217407	OK	0
TXNL1	0	157.117	0.217323	OK	0
PSMC5	0	157.116	0.217322	OK	0
UQCRC1	0	157.036	0.21721	OK	0
NBDY	0	156.974	0.217125	OK	0
BMP4	0	156.991	0.217116	OK	0
RCN1	0	156.948	0.217089	OK	0
FMR1	0	156.917	0.217042	OK	0
DNAJB1	0	156.909	0.217036	OK	0
CD27-AS1	0	156.905	0.216936	OK	0
PRC1	0	156.852	0.216905	OK	0
CAPZB	0	156.728	0.216785	OK	0
ASH1L	0	156.721	0.216775	OK	0
EIF4A2	0	156.718	0.21677	OK	0
CRTAC1	0	156.708	0.216725	OK	0
HOOK2	0	156.592	0.216598	OK	0
PRRC2B	0	156.572	0.216558	OK	0
CCT4	0	156.542	0.216528	OK	0
PTBP3	0	156.502	0.216471	OK	0
SNHG17	0	156.496	0.216368	OK	0
KLK12	0	156.701	0.216342	OK	0
TAF1D	0	156.376	0.216299	OK	0
CAPG	0	156.373	0.216292	OK	0
YTHDF2	0	156.362	0.216278	OK	0
TUSC3	0	156.361	0.216268	OK	0
SPON1	0	156.247	0.216116	OK	0
TMEM37	0	156.254	0.216087	OK	0
VPS29	0	156.203	0.216059	OK	0
DDIT3	0	156.16	0.215996	OK	0
KHDRBS1	0	156.111	0.215933	OK	0
COL4A1	0	156.107	0.215908	OK	0
FAM111B	0	156.145	0.21588	OK	0
AC005550.2	0	156.118	0.215864	OK	0
EIF3A	0	156.028	0.215817	OK	0
SNRPD3	0	156.007	0.215788	OK	0
ACSBG1	0	156.049	0.215788	OK	0
PPP1R14A	0	156.018	0.215787	OK	0
TMEM14A	0	155.99	0.215761	OK	0
SNRPB2	0	155.98	0.215751	OK	0
ZNF706	0	155.924	0.215673	OK	0
CPM	0	155.936	0.215664	OK	0
DYNC2I2	0	155.919	0.215651	OK	0
PLIN2	0	155.9	0.215633	OK	0
ADI1	0	155.89	0.215626	OK	0
MRPS7	0	155.858	0.215581	OK	0
WBP1	0	155.874	0.215561	OK	0
TUBB6	0	155.813	0.215508	OK	0
LARS	0	155.802	0.215493	OK	0
PSAP	0	155.772	0.215463	OK	0
CNIH1	0	155.722	0.21539	OK	0
ZNF236	0	155.656	0.215287	OK	0
CDK2AP2	0	155.545	0.215147	OK	0
CCL4	0	155.553	0.215122	OK	0
TPD52L1	0	155.525	0.215115	OK	0
FAM57A	0	155.522	0.215075	OK	0
MRPS18B	0	155.416	0.214969	OK	0
POLR2G	0	155.398	0.214943	OK	0
TXNL4A	0	155.384	0.214926	OK	0
MIR194-2HG	0	155.423	0.214923	OK	0
SELENOF	0	155.364	0.214899	OK	0
CDV3	0	155.363	0.214897	OK	0
SF3B1	0	155.335	0.214859	OK	0
IRF1	0	155.238	0.214722	OK	0
ESD	0	155.215	0.21469	OK	0
GNAI2	0	155.183	0.214647	OK	0
CACYBP	0	155.045	0.214458	OK	0
CD82	0	154.875	0.214219	OK	0
RAD51AP1	0	154.888	0.214208	OK	0
ARHGAP29	0	154.859	0.2142	OK	0
COA6	0	154.86	0.214199	OK	0
CTSC	0	154.851	0.214184	OK	0
TBX3	0	154.878	0.214183	OK	0
AHCY	0	154.842	0.214175	OK	0
MAF1	0	154.829	0.214158	OK	0
RBM47	0	154.77	0.214076	OK	0
EIF5A	0	154.742	0.214037	OK	0
MRPS16	0	154.716	0.214003	OK	0
DPY30	0	154.71	0.213993	OK	0
PYURF	0	154.6	0.21384	OK	0
AKR1B10	0	154.617	0.213784	OK	0
XRCC6	0	154.532	0.213747	OK	0
BNIP3L	0	154.478	0.213671	OK	0
CASP4	0	154.437	0.213613	OK	0
BAG1	0	154.405	0.213572	OK	0
ZMYM2	0	154.4	0.213564	OK	0
CTSZ	0	154.366	0.213517	OK	0
MESD	0	154.32	0.213454	OK	0
KPNB1	0	154.31	0.213441	OK	0
HCG18	0	154.288	0.213408	OK	0
TMEM9	0	154.212	0.213303	OK	0
SLC25A25	0	154.197	0.213274	OK	0
LAMP1	0	154.144	0.213212	OK	0
ANXA11	0	154.114	0.21317	OK	0
PTPRF	0	154.093	0.213141	OK	0
FOXG1	0	155.305	0.213125	OK	0
BTNL8	0	154.096	0.21307	OK	0
NCOA7	0	153.991	0.212995	OK	0
ACE2	0	154.032	0.212988	OK	0
SELENBP1	0	153.985	0.212986	OK	0
FABP1	0	154.076	0.212963	OK	0
MXD1	0	153.938	0.212912	OK	0
NORAD	0	153.887	0.212856	OK	0
NOL7	0	153.873	0.212836	OK	0
UBE2V2	0	153.854	0.212809	OK	0
GOLGA7	0	153.832	0.212777	OK	0
KDM5B	0	153.811	0.212748	OK	0
ISYNA1	0	153.809	0.212744	OK	0
FAM174C	0	153.797	0.212715	OK	0
SNF8	0	153.704	0.212601	OK	0
TPM4	0	153.688	0.21258	OK	0
PEBP1	0	153.682	0.212572	OK	0
SMIM1	0	153.674	0.212543	OK	0
HDGF	0	153.648	0.212525	OK	0
ENY2	0	153.646	0.212522	OK	0
ITM2C	0	153.614	0.212477	OK	0
CKAP2L	0	153.625	0.212387	OK	0
PPP1R15A	0	153.501	0.212321	OK	0
ZNF503	0	153.427	0.212218	OK	0
MRPL27	0	153.399	0.21218	OK	0
PPP1CC	0	153.382	0.212157	OK	0
TMEM92	0	153.374	0.212123	OK	0
CCDC47	0	153.344	0.212103	OK	0
PPP1R11	0	153.323	0.212073	OK	0
PCBP1	0	153.309	0.212057	OK	0
ADAM9	0	153.27	0.211992	OK	0
OCIAD1	0	153.246	0.211969	OK	0
PET100	0	153.218	0.211929	OK	0
SFPQ	0	153.166	0.211858	OK	0
EIF4A3	0	153.164	0.211855	OK	0
RALBP1	0	153.061	0.211712	OK	0
SCX	0	153.032	0.211665	OK	0
SRGAP3	0	153.028	0.211664	OK	0
PRMT2	0	153.025	0.211662	OK	0
MRPL54	0	152.983	0.211601	OK	0
CADPS	0	153.071	0.211564	OK	0
CTTN	0	152.946	0.211553	OK	0
LOC105371267	0	152.921	0.211485	OK	0
LSM8	0	152.858	0.211432	OK	0
TRAM1	0	152.815	0.211372	OK	0
LSM10	0	152.766	0.211297	OK	0
LGALS9	0	152.732	0.211249	OK	0
SCGB3A1	0	152.666	0.211121	OK	0
FSCN1	0	152.574	0.211028	OK	0
BAD	0	152.564	0.211023	OK	0
DCTN3	0	152.554	0.21101	OK	0
HACD3	0	152.513	0.210954	OK	0
ZNF703	0	152.517	0.210952	OK	0
MAFF	0	152.502	0.210935	OK	0
FXR1	0	152.468	0.210892	OK	0
TECR	0	152.441	0.210856	OK	0
DTYMK	0	152.43	0.21083	OK	0
FOXM1	0	152.429	0.210787	OK	0
CNIH4	0	152.377	0.210765	OK	0
RFC4	0	152.316	0.210674	OK	0
GPAA1	0	152.274	0.210624	OK	0
DDX5	0	152.272	0.210618	OK	0
NASP	0	152.242	0.21058	OK	0
KRT23	0	152.248	0.210566	OK	0
LENG8	0	152.223	0.210551	OK	0
PCDH1	0	152.175	0.210473	OK	0
PTGS1	0	152.146	0.210443	OK	0
SH3BGRL2	0	152.142	0.210423	OK	0
CFAP36	0	152.081	0.210355	OK	0
HPGD	0	152.08	0.210311	OK	0
PCNA	0	152.004	0.210244	OK	0
CTNNAL1	0	151.983	0.210215	OK	0
KLF2	0	151.981	0.210205	OK	0
PRKCI	0	151.955	0.210183	OK	0
SRM	0	151.949	0.21017	OK	0
BCL2L15	0	151.972	0.210165	OK	0
ABRACL	0	151.916	0.210126	OK	0
TNFRSF19	0	151.881	0.210036	OK	0
PARP1	0	151.823	0.21	OK	0
ZNF91	0	151.788	0.209951	OK	0
PSMC4	0	151.661	0.209774	OK	0
KARS1	0	151.63	0.209711	OK	0
MRPL13	0	151.607	0.2097	OK	0
SPATC1L	0	151.617	0.209697	OK	0
GNA11	0	151.596	0.209678	OK	0
SYNE4	0	151.567	0.209635	OK	0
RHEB	0	151.518	0.209579	OK	0
SLC44A1	0	151.514	0.20957	OK	0
CLDN1	0	151.485	0.209525	OK	0
SQSTM1	0	151.378	0.209385	OK	0
CASR	0	151.422	0.209372	OK	0
SOX11	0	151.363	0.209323	OK	0
PSMD7	0	151.217	0.209161	OK	0
EYA4	0	151.196	0.209098	OK	0
SPINT1	0	151.129	0.209039	OK	0
SLC16A1	0	151.092	0.208982	OK	0
METTL9	0	150.937	0.208774	OK	0
PCSK7	0	150.894	0.208713	OK	0
LINC01133	0	150.901	0.208701	OK	0
SOCS3	0	150.859	0.208665	OK	0
ERICH3	0	151.792	0.208664	OK	0
SNHG3	0	150.892	0.208613	OK	0
UGCG	0	150.82	0.20861	OK	0
MGAT4B	0	150.806	0.208593	OK	0
CDC5L	0	150.789	0.20857	OK	0
CENPE	0	150.771	0.208468	OK	0
PRAME	0	150.701	0.208445	OK	0
IGF2BP2	0	150.608	0.208319	OK	0
EMC4	0	150.569	0.208263	OK	0
CENPU	0	150.579	0.208244	OK	0
SINHCAF	0	150.542	0.208228	OK	0
GALNT7	0	150.436	0.208074	OK	0
DGUOK	0	150.357	0.207972	OK	0
ZNF292	0	150.295	0.207887	OK	0
SELENOT	0	150.281	0.207866	OK	0
NAA10	0	150.243	0.207814	OK	0
AKAP12	0	150.232	0.207787	OK	0
SRSF11	0	150.207	0.207765	OK	0
SRSF7	0	150.201	0.207757	OK	0
HMGB3	0	150.192	0.207738	OK	0
CDCA8	0	150.221	0.207725	OK	0
ANKRD11	0	150.148	0.207683	OK	0
TRIM15	0	150.178	0.207665	OK	0
RAB30-AS1	0	150.098	0.207587	OK	0
GMPR	0	149.935	0.207384	OK	0
SELENOS	0	149.91	0.207353	OK	0
NIBAN2	0	149.838	0.207244	OK	0
B3GNT3	0	149.822	0.207211	OK	0
MAP3K13	0	149.795	0.207195	OK	0
SOX4	0	149.783	0.207179	OK	0
LPAR3	0	149.766	0.207139	OK	0
HIST1H1C	0	149.753	0.207119	OK	0
CCT6A	0	149.716	0.207087	OK	0
SLC25A39	0	149.705	0.20707	OK	0
METTL5	0	149.62	0.206952	OK	0
APH1A	0	149.615	0.206946	OK	0
HSPE1	0	149.596	0.20692	OK	0
KMT2C	0	149.568	0.20688	OK	0
EFCAB1	0	149.686	0.206842	OK	0
THUMPD3-AS1	0	149.456	0.206726	OK	0
GOLM2	0	149.439	0.206686	OK	0
JMJD1C	0	149.416	0.206671	OK	0
SWI5	0	149.388	0.206629	OK	0
SET	0	149.315	0.206531	OK	0
CORO1B	0	149.24	0.206427	OK	0
AKR1A1	0	149.197	0.206367	OK	0
BRD2	0	149.154	0.206308	OK	0
STRAP	0	149.144	0.206294	OK	0
SOHLH1	0	149.228	0.206279	OK	0
TOMM5	0	149.084	0.206206	OK	0
HNRNPD	0	149.058	0.206176	OK	0
CD14	0	149.005	0.206061	OK	0
EMC6	0	148.89	0.20594	OK	0
VPS28	0	148.838	0.205872	OK	0
CD2AP	0	148.823	0.205849	OK	0
MRPL36	0	148.779	0.205787	OK	0
NREP	0	148.745	0.205734	OK	0
KIF14	0	148.796	0.205716	OK	0
DDIT4	0	148.676	0.205645	OK	0
SERP1	0	148.66	0.205624	OK	0
TMEM208	0	148.659	0.205623	OK	0
ERBB2	0	148.651	0.205611	OK	0
KPNA2	0	148.625	0.20557	OK	0
DKK3	0	148.629	0.205541	OK	0
MRPS18A	0	148.597	0.205535	OK	0
CHMP4B	0	148.585	0.205519	OK	0
CNBP	0	148.56	0.205487	OK	0
MSI2	0	148.561	0.205486	OK	0
LINC02303	0	148.595	0.205482	OK	0
TCEA2	0	148.554	0.205475	OK	0
HSPD1	0	148.522	0.205434	OK	0
ALCAM	0	148.472	0.205359	OK	0
ANAPC16	0	148.385	0.205244	OK	0
FAM207A	0	148.385	0.205229	OK	0
ANAPC5	0	148.346	0.20519	OK	0
CHMP5	0	148.333	0.205171	OK	0
IFT22	0	148.315	0.205145	OK	0
RASIP1	0	148.299	0.205078	OK	0
FAH	0	148.27	0.205075	OK	0
INPP1	0	148.248	0.205042	OK	0
ORMDL1	0	148.225	0.205023	OK	0
INAVA	0	148.212	0.204999	OK	0
UBE2N	0	148.157	0.204928	OK	0
TNFRSF1A	0	148.114	0.204867	OK	0
TFAP2A	0	148.061	0.204786	OK	0
CHCHD5	0	148.041	0.204765	OK	0
SAT1	0	148.004	0.204717	OK	0
HSPA5	0	148.003	0.204716	OK	0
CSNK1A1	0	147.96	0.204657	OK	0
RBM42	0	147.957	0.204651	OK	0
SDCBP	0	147.942	0.204631	OK	0
DACH1	0	147.869	0.204516	OK	0
HSD17B12	0	147.852	0.204505	OK	0
PILRB	0	147.843	0.204491	OK	0
CTSH	0	147.823	0.204464	OK	0
MDH1	0	147.814	0.204454	OK	0
IGHG2	0	147.861	0.204404	OK	0
TMEM256	0	147.774	0.204394	OK	0
METTL26	0	147.761	0.20438	OK	0
FAM213B	0	147.778	0.204378	OK	0
DPP7	0	147.724	0.204329	OK	0
ISCU	0	147.719	0.204322	OK	0
GSTK1	0	147.695	0.20429	OK	0
TCF7L1	0	147.54	0.20405	OK	0
SMC4	0	147.472	0.203979	OK	0
PRSS8	0	147.462	0.203966	OK	0
HIGD1A	0	147.458	0.203959	OK	0
PLEKHO1	0	147.449	0.203938	OK	0
BOLA3	0	147.425	0.203911	OK	0
TADA3	0	147.415	0.2039	OK	0
PRDX3	0	147.414	0.203899	OK	0
ST18	0	147.798	0.203801	OK	0
CITED4	0	147.331	0.203783	OK	0
2023-09-10	0	147.3	0.20372	OK	0
DUSP5	0	147.283	0.203704	OK	0
TBL1XR1	0	147.18	0.203578	OK	0
ARID5B	0	147.172	0.203566	OK	0
CHP1	0	147.162	0.203544	OK	0
VPS35	0	147.148	0.203532	OK	0
EEF1D	0	147.081	0.203439	OK	0
FLNA	0	147.066	0.20342	OK	0
TM9SF2	0	146.929	0.203229	OK	0
PPCS	0	146.863	0.203138	OK	0
AIF1	0	146.876	0.203108	OK	0
ARPC1A	0	146.83	0.203093	OK	0
MAD2L2	0	146.818	0.203066	OK	0
HIKESHI	0	146.803	0.203051	OK	0
BLOC1S4	0	146.759	0.202991	OK	0
CDCA4	0	146.732	0.202937	OK	0
C12orf65	0	146.696	0.202892	OK	0
CEMIP2	0	146.635	0.202811	OK	0
MECOM	0	146.612	0.202791	OK	0
CETN2	0	146.607	0.202783	OK	0
[truncated: 18,650 more rows]
