# Supplementary material for: Single-cell transcriptomics in ovarian cancer identify a metastasis-associated cell cluster overexpressed RAB13
Source: J Transl Med. 2023 Apr 12;21:254. doi: 10.1186/s12967-023-04094-7 (PMC10091580; doi:10.1186/s12967-023-04094-7)
Supplement: Supplementary file 7 — Additional file 7: Table S3. Differentially expressed genes between primary and metastatic cancer cells with their log2FoldChange and p-value. [file 12967_2023_4094_MOESM7_ESM.xlsx]

## Sheet: Additional file 7
Table S3
	baseMean	log2FoldChange	lfcSE	stat	pvalue	padj	gene	group
MMP7	3.65166	2.04184	0.0592178	34.4801	1.59e-260	1.23e-257	MMP7	Up
CYTB	70.8604	1.98655	0.0809394	24.5437	5.06e-133	9.02e-131	CYTB	Up
HES1	4.44785	1.96714	0.0588744	33.4125	9.03e-245	5.51e-242	HES1	Up
RAB13	3.0371	1.68269	0.0523126	32.1661	5.27e-227	2.55e-224	RAB13	Up
IGHG3	2.16113	1.5154	0.0500055	30.3048	9.92e-202	4.26e-199	IGHG3	Up
CD74	5.03866	1.50496	0.0486035	30.9641	1.64e-210	7.63e-208	CD74	Up
IGLC3	1.9422	1.48101	0.0504067	29.3812	9.55e-190	3.82e-187	IGLC3	Up
TAGLN	3.02006	1.47795	0.0522386	28.2923	4.3e-176	1.47e-173	TAGLN	Up
ATP6	92.0212	1.41551	0.0854552	16.5643	1.26e-61	7.04e-60	ATP6	Up
KRT17	3.08411	1.38288	0.0545337	25.3584	7.27e-142	1.45e-139	KRT17	Up
HLA-DRA	3.90168	1.35665	0.0495022	27.4059	2.33e-165	6.93e-163	HLA-DRA	Up
ND4	88.9268	1.2519	0.0821069	27.4264	1.33e-165	4.06e-163	ND4	Up
COX1	125.21	1.24357	0.0851569	26.3463	5.66e-153	1.4e-150	COX1	Up
RARRES1	1.78428	1.23321	0.0492136	25.0583	1.42e-138	2.74e-136	RARRES1	Up
ND1	52.4931	1.19595	0.0783702	22.9162	3.2e-116	4.64e-114	ND1	Up
RPL31	10.9647	1.17139	0.0533385	21.9614	6.74e-107	8.14e-105	RPL31	Up
NNMT	1.68899	1.14679	0.0471623	24.3157	1.34e-130	2.32e-128	NNMT	Up
IGKC	9.23324	1.14585	0.0647353	48.5955	1.33e-130	2.31e-128	IGKC	Up
COX2	128.773	1.13831	0.0861559	22.4977	4.37e-112	5.64e-110	COX2	Up
RARRES2	2.51517	1.13031	0.0424715	26.6133	4.76e-156	1.23e-153	RARRES2	Up
IGLC2	3.00931	1.11588	0.0531629	39.7999	1.33e-165	4.06e-163	IGLC2	Up
THSD4	2.28276	1.11374	0.0452374	24.6198	7.75e-134	1.4e-131	THSD4	Up
ND2	57.6077	1.10897	0.0798074	22.6667	9.54e-114	1.27e-111	ND2	Up
IGHG4	1.87542	1.10502	0.0480781	22.9837	6.78e-117	9.96e-115	IGHG4	Up
LINC01986	1.51657	1.09492	0.0476316	22.9873	6.25e-117	9.3e-115	LINC01986	Up
YWHAE	4.58295	1.07596	0.0473502	22.7233	2.63e-114	3.59e-112	YWHAE	Up
COX3	94.8525	1.06725	0.0839181	21.0592	1.88e-98	2.06e-96	COX3	Up
ASRGL1	2.28099	1.04882	0.0445106	23.5634	9.15e-123	1.45e-120	ASRGL1	Up
HLA-DPB1	1.73465	1.03667	0.0423726	24.4655	3.44e-132	6.05e-130	HLA-DPB1	Up
ND5	32.2083	1.02809	0.073133	23.6294	1.92e-123	3.1e-121	ND5	Up
ND3	83.7552	1.02129	0.0836641	19.3786	1.17e-83	1.01e-81	ND3	Up
C1QB	1.46108	0.984438	0.0428241	22.9879	6.16e-117	9.28e-115	C1QB	NoSig
HLA-DPA1	1.69685	0.981081	0.0433468	22.6333	2.04e-113	2.69e-111	HLA-DPA1	NoSig
ANXA1	3.41003	0.953888	0.0476842	20.0043	5.05e-89	4.97e-87	ANXA1	NoSig
ND4L	12.4212	0.94826	0.063997	14.8173	1.13e-49	4.6e-48	ND4L	NoSig
MFGE8	2.07783	0.931861	0.0407557	22.8646	1.05e-115	1.5e-113	MFGE8	NoSig
FN1	1.61563	0.925418	0.0459063	20.1589	2.25e-90	2.27e-88	FN1	NoSig
AP2M1	3.14118	0.924387	0.0444925	20.7762	7.1e-96	7.42e-94	AP2M1	NoSig
C1QA	1.41448	0.912422	0.0423019	21.5693	3.49e-103	3.93e-101	C1QA	NoSig
RPS20	15.1003	0.895111	0.053789	16.6412	3.51e-62	2e-60	RPS20	NoSig
RPS17	5.33869	0.892298	0.050699	17.5999	2.47e-69	1.63e-67	RPS17	NoSig
IGHG1	1.52186	0.89042	0.0446465	19.9438	1.7e-88	1.63e-86	IGHG1	NoSig
RPL7	23.1941	0.886374	0.0583374	15.1939	3.88e-52	1.72e-50	RPL7	NoSig
ACTA2	1.54873	0.860805	0.0442794	19.4403	3.52e-84	3.07e-82	ACTA2	NoSig
UACA	2.50172	0.860192	0.0429073	20.0477	2.11e-89	2.1e-87	UACA	NoSig
ND6	2.00442	0.858952	0.0391791	21.9237	1.54e-106	1.83e-104	ND6	NoSig
TUBB	5.83511	0.85186	0.0528382	16.1221	1.79e-58	9.33e-57	TUBB	NoSig
MYL9	2.84631	0.812669	0.0460846	17.6343	1.34e-69	9.01e-68	MYL9	NoSig
MEA1	2.10299	0.809702	0.040541	19.9724	9.57e-89	9.33e-87	MEA1	NoSig
CLDN16	1.57791	0.797821	0.0411238	19.4005	7.65e-84	6.62e-82	CLDN16	NoSig
MSLN	3.30458	0.793951	0.0467572	16.9803	1.15e-64	6.84e-63	MSLN	NoSig
USP53	1.87531	0.72931	0.0409269	17.8198	4.96e-71	3.49e-69	USP53	NoSig
CXCL2	1.47598	0.723083	0.0468787	15.4246	1.12e-53	5.28e-52	CXCL2	NoSig
CXCR4	1.67034	0.718847	0.0408344	17.6039	2.3e-69	1.52e-67	CXCR4	NoSig
HLA-DRB1	2.79	0.711552	0.0460246	15.4602	6.44e-54	3.07e-52	HLA-DRB1	NoSig
FRZB	1.34764	0.696248	0.0426384	16.3291	6.13e-60	3.28e-58	FRZB	NoSig
KLHDC3	1.70705	0.69508	0.0393887	17.6467	1.08e-69	7.32e-68	KLHDC3	NoSig
CCDC146	1.77482	0.693197	0.0434575	15.9511	2.8e-57	1.42e-55	CCDC146	NoSig
PKM	5.75189	0.677722	0.0441157	15.3624	2.93e-53	1.36e-51	PKM	NoSig
CYR61	1.47883	0.674974	0.043658	15.4605	6.41e-54	3.07e-52	CYR61	NoSig
SPP1	1.68651	0.662859	0.04319	15.3475	3.68e-53	1.71e-51	SPP1	NoSig
LYPD2	1.29451	0.655278	0.0439997	14.8928	3.67e-50	1.54e-48	LYPD2	NoSig
CRYAB	1.80717	0.641638	0.0475299	13.4997	1.57e-41	5.05e-40	CRYAB	NoSig
CTGF	1.47558	0.641457	0.0437933	14.6474	1.4e-48	5.41e-47	CTGF	NoSig
RPS27	31.3297	0.635055	0.0553892	11.4653	1.97e-30	4.54e-29	RPS27	NoSig
CD9	5.40241	0.632836	0.0498413	12.697	6.14e-37	1.73e-35	CD9	NoSig
UGT2B7	1.37709	0.629259	0.0394083	15.9677	2.15e-57	1.1e-55	UGT2B7	NoSig
CCL2	1.43788	0.622211	0.0460315	13.5171	1.24e-41	4.01e-40	CCL2	NoSig
CMTM7	1.83122	0.621784	0.0405913	15.3182	5.78e-53	2.66e-51	CMTM7	NoSig
LINC02167	1.24244	0.613142	0.0435865	14.0672	6.04e-45	2.16e-43	LINC02167	NoSig
SNCG	1.97475	0.60763	0.0456539	13.3095	2.04e-40	6.34e-39	SNCG	NoSig
CNPY3	1.88512	0.605556	0.0382334	15.8384	1.69e-56	8.42e-55	CNPY3	NoSig
UCP2	1.88144	0.601956	0.0380983	15.8001	3.11e-56	1.54e-54	UCP2	NoSig
RAB20	1.41594	0.600834	0.0421566	14.2524	4.33e-46	1.59e-44	RAB20	NoSig
KLF6	4.68579	0.598998	0.0502821	11.9127	1.02e-32	2.54e-31	KLF6	NoSig
MXRA8	1.30846	0.595295	0.0412331	14.4373	3.01e-47	1.14e-45	MXRA8	NoSig
TIMM22	1.42147	0.594546	0.0400934	14.829	9.51e-50	3.91e-48	TIMM22	NoSig
RPL35A	26.1708	0.58737	0.055868	10.5135	7.48e-26	1.44e-24	RPL35A	NoSig
PFN1	3.91212	0.586744	0.043944	13.3521	1.15e-40	3.61e-39	PFN1	NoSig
CEBPD	3.84536	0.572753	0.0496082	11.5455	7.78e-31	1.81e-29	CEBPD	NoSig
S100A4	4.61351	0.572038	0.0549209	10.4157	2.1e-25	3.99e-24	S100A4	NoSig
COL3A1	1.26252	0.56042	0.0419764	13.3508	1.17e-40	3.66e-39	COL3A1	NoSig
HLA-DQB1	1.47158	0.555053	0.0407092	13.6346	2.49e-42	8.24e-41	HLA-DQB1	NoSig
COL1A1	1.36373	0.549369	0.042014	13.0759	4.52e-39	1.36e-37	COL1A1	NoSig
NCBP2-AS2	1.52039	0.541044	0.0394451	13.7164	8.1e-43	2.74e-41	NCBP2-AS2	NoSig
MDK	7.68599	0.539228	0.0509122	10.5913	3.27e-26	6.42e-25	MDK	NoSig
MFAP5	1.33228	0.537158	0.0406822	13.2038	8.35e-40	2.57e-38	MFAP5	NoSig
TNFRSF18	1.2238	0.534089	0.0417126	12.804	1.56e-37	4.47e-36	TNFRSF18	NoSig
PSAT1	1.54627	0.533433	0.0393645	13.5511	7.8e-42	2.55e-40	PSAT1	NoSig
SERPING1	1.82177	0.529023	0.0390403	13.5507	7.85e-42	2.56e-40	SERPING1	NoSig
CLDN6	1.32882	0.525167	0.0402002	13.0638	5.3e-39	1.59e-37	CLDN6	NoSig
S100A1	3.47959	0.525025	0.0506858	10.3584	3.83e-25	7.19e-24	S100A1	NoSig
SNHG25	1.96827	0.522215	0.0435412	11.9936	3.84e-33	9.7e-32	SNHG25	NoSig
OAZ2	1.71959	0.521763	0.0368348	14.1649	1.51e-45	5.49e-44	OAZ2	NoSig
RPL37	26.4902	0.518631	0.0526793	9.84505	7.2e-23	1.2e-21	RPL37	NoSig
KRT14	1.27482	0.518219	0.0444453	11.6597	2.05e-31	4.87e-30	KRT14	NoSig
UQCRFS1	2.39559	0.514008	0.03908	13.1527	1.64e-39	4.97e-38	UQCRFS1	NoSig
EMX2	1.96106	0.509814	0.0367601	13.8687	9.81e-44	3.42e-42	EMX2	NoSig
ARL2	1.89314	0.50788	0.037024	13.7176	7.97e-43	2.7e-41	ARL2	NoSig
HLA-DRB5	1.39165	0.506332	0.0405476	12.4873	8.75e-36	2.37e-34	HLA-DRB5	NoSig
RCN2	2.91414	0.503795	0.0408516	12.3323	6.07e-35	1.6e-33	RCN2	NoSig
RPL4	11.8487	0.503084	0.0542891	9.26675	1.92e-20	2.8e-19	RPL4	NoSig
TNNT1	1.69277	0.500884	0.0407712	12.2852	1.09e-34	2.85e-33	TNNT1	NoSig
H2AFZ	3.04321	0.499474	0.0486178	10.2735	9.28e-25	1.71e-23	H2AFZ	NoSig
PODXL	1.78768	0.498911	0.0401772	12.4178	2.09e-35	5.61e-34	PODXL	NoSig
UQCRB	6.00741	0.497511	0.0457448	10.8758	1.5e-27	3.14e-26	UQCRB	NoSig
PABPC4	2.16494	0.497213	0.0408959	12.158	5.2e-34	1.35e-32	PABPC4	NoSig
ATP5F1E	8.3112	0.494238	0.0466213	10.6011	2.94e-26	5.8e-25	ATP5F1E	NoSig
ATP5MD	2.41476	0.494059	0.0452939	10.9078	1.06e-27	2.22e-26	ATP5MD	NoSig
HSPB1	5.68397	0.49106	0.0463744	10.589	3.35e-26	6.56e-25	HSPB1	NoSig
ARHGDIB	1.31031	0.48749	0.0402816	12.102	1.03e-33	2.65e-32	ARHGDIB	NoSig
EEF1D	5.93791	0.486141	0.0455572	10.671	1.39e-26	2.77e-25	EEF1D	NoSig
MAGEF1	1.82081	0.485337	0.0360144	13.4762	2.16e-41	6.87e-40	MAGEF1	NoSig
IGHGP	1.1825	0.482398	0.0438708	10.9959	4e-28	8.53e-27	IGHGP	NoSig
C1S	1.32737	0.480489	0.0400931	11.9843	4.29e-33	1.08e-31	C1S	NoSig
VDAC3	2.07246	0.472927	0.0378238	12.5034	7.15e-36	1.95e-34	VDAC3	NoSig
MEIS1	1.81572	0.471615	0.0350871	13.4413	3.46e-41	1.1e-39	MEIS1	NoSig
UBE2V2	1.82809	0.471393	0.0364652	12.9272	3.16e-38	9.26e-37	UBE2V2	NoSig
CRIP2	2.53997	0.465341	0.0406061	11.4599	2.1e-30	4.83e-29	CRIP2	NoSig
PRAME	1.48097	0.462548	0.0378507	12.2203	2.42e-34	6.31e-33	PRAME	NoSig
ESR1	1.53508	0.462429	0.0375137	12.3269	6.49e-35	1.71e-33	ESR1	NoSig
NFKBIA	2.95216	0.461861	0.0471965	9.7859	1.29e-22	2.13e-21	NFKBIA	NoSig
PCDH7	1.35709	0.461219	0.0395248	11.6691	1.83e-31	4.39e-30	PCDH7	NoSig
ERP27	1.21637	0.459611	0.0418021	10.9949	4.04e-28	8.61e-27	ERP27	NoSig
LAPTM4B	2.40695	0.45005	0.0418347	10.7578	5.45e-27	1.1e-25	LAPTM4B	NoSig
DUSP1	3.91271	0.444478	0.0489199	9.08582	1.03e-19	1.44e-18	DUSP1	NoSig
HMGN2	3.65338	0.444194	0.0441051	10.0713	7.4e-24	1.3e-22	HMGN2	NoSig
KLK6	1.58426	0.442951	0.0400232	11.0673	1.81e-28	3.9e-27	KLK6	NoSig
IGFBP5	2.10751	0.442034	0.0476668	9.27342	1.8e-20	2.64e-19	IGFBP5	NoSig
POLR2H	2.17496	0.441024	0.036728	12.0078	3.23e-33	8.22e-32	POLR2H	NoSig
SCGB2A1	3.13328	0.43853	0.0423908	10.3449	4.41e-25	8.26e-24	SCGB2A1	NoSig
ANXA2	6.08271	0.437515	0.0479541	9.12363	7.27e-20	1.03e-18	ANXA2	NoSig
MRPL41	2.86584	0.437197	0.0416118	10.5066	8.06e-26	1.55e-24	MRPL41	NoSig
ATP8	3.10537	0.434437	0.0460448	9.4351	3.91e-21	5.96e-20	ATP8	NoSig
CALD1	3.11282	0.433598	0.0461085	9.40386	5.26e-21	7.96e-20	CALD1	NoSig
GLOD4	1.51347	0.432797	0.0376962	11.4812	1.64e-30	3.8e-29	GLOD4	NoSig
UBE2L6	1.49182	0.432	0.0384672	11.2304	2.89e-29	6.42e-28	UBE2L6	NoSig
VIM	6.1605	0.429954	0.0635989	6.7604	1.38e-11	1.16e-10	VIM	NoSig
C6orf132	1.69558	0.427392	0.0388761	10.9937	4.1e-28	8.71e-27	C6orf132	NoSig
COX5A	3.66944	0.425538	0.0424092	10.0341	1.08e-23	1.87e-22	COX5A	NoSig
TUBA1B	4.47299	0.425215	0.0509805	8.34074	7.38e-17	8.93e-16	TUBA1B	NoSig
CAPG	1.72533	0.4245	0.038114	11.1376	8.23e-29	1.79e-27	CAPG	NoSig
SRGN	1.22262	0.421312	0.0417004	10.1033	5.34e-24	9.45e-23	SRGN	NoSig
NME4	1.64439	0.419475	0.0394374	10.6365	2.02e-26	3.99e-25	NME4	NoSig
LGALS1	2.17299	0.418335	0.0445777	9.3844	6.33e-21	9.5e-20	LGALS1	NoSig
TPI1	6.58063	0.415822	0.0485434	8.56599	1.07e-17	1.35e-16	TPI1	NoSig
SELENOM	1.41748	0.410632	0.0388646	10.5657	4.3e-26	8.38e-25	SELENOM	NoSig
CCDC85B	1.97227	0.409723	0.0391643	10.4616	1.3e-25	2.48e-24	CCDC85B	NoSig
CRK	1.51142	0.408977	0.0382564	10.6904	1.13e-26	2.26e-25	CRK	NoSig
SCEL	1.16765	0.407921	0.0424951	9.59925	8.05e-22	1.28e-20	SCEL	NoSig
CXCL3	1.39637	0.407126	0.0453411	8.97919	2.73e-19	3.75e-18	CXCL3	NoSig
FAM213A	1.45777	0.40561	0.0389288	10.4193	2.03e-25	3.85e-24	FAM213A	NoSig
RHEX	2.4909	0.40169	0.0494129	8.12926	4.32e-16	4.97e-15	RHEX	NoSig
HMGA1	3.54343	0.398608	0.0475155	8.38901	4.9e-17	5.98e-16	HMGA1	NoSig
PDLIM7	1.61491	0.397807	0.0377731	10.5315	6.18e-26	1.2e-24	PDLIM7	NoSig
SNHG19	1.50346	0.39707	0.039614	10.0235	1.2e-23	2.08e-22	SNHG19	NoSig
STMN1	3.59349	0.393804	0.04868	8.08965	5.98e-16	6.77e-15	STMN1	NoSig
SLBP	1.707	0.392462	0.0383586	10.2314	1.43e-24	2.62e-23	SLBP	NoSig
CCL3	1.1768	0.389081	0.0423427	9.18886	3.97e-20	5.72e-19	CCL3	NoSig
AR	1.27555	0.388927	0.0406534	9.5669	1.1e-21	1.74e-20	AR	NoSig
LARP6	1.32664	0.388172	0.0398868	9.73185	2.21e-22	3.61e-21	LARP6	NoSig
KRT23	1.2605	0.387849	0.0420962	9.21341	3.16e-20	4.57e-19	KRT23	NoSig
SPG21	1.71811	0.387656	0.0357777	10.8351	2.35e-27	4.83e-26	SPG21	NoSig
RNF212	1.49121	0.38592	0.0379826	10.1604	2.98e-24	5.35e-23	RNF212	NoSig
PCLAF	1.43202	0.38291	0.0426324	8.98167	2.67e-19	3.67e-18	PCLAF	NoSig
DEFB1	1.98567	0.379931	0.0480098	7.91363	2.5e-15	2.71e-14	DEFB1	NoSig
NPAS3	1.36789	0.379758	0.0393335	9.65483	4.69e-22	7.53e-21	NPAS3	NoSig
HLA-DQA1	1.17729	0.37919	0.0423202	8.96004	3.25e-19	4.44e-18	HLA-DQA1	NoSig
C1R	1.38494	0.378031	0.0393068	9.61744	6.75e-22	1.08e-20	C1R	NoSig
ZNF248	1.39594	0.377838	0.0390159	9.68421	3.52e-22	5.72e-21	ZNF248	NoSig
IFITM3	5.63016	0.375707	0.0485877	7.73257	1.05e-14	1.1e-13	IFITM3	NoSig
NDUFC1	2.46589	0.375011	0.0383205	9.78616	1.29e-22	2.13e-21	NDUFC1	NoSig
LUM	1.1397	0.374651	0.044348	8.44799	2.96e-17	3.67e-16	LUM	NoSig
DCDC2	1.46899	0.374163	0.0380615	9.83048	8.32e-23	1.39e-21	DCDC2	NoSig
LSM1	1.59429	0.373894	0.0366752	10.1947	2.09e-24	3.81e-23	LSM1	NoSig
ST6GALNAC1	1.61369	0.373729	0.0386827	9.66142	4.4e-22	7.11e-21	ST6GALNAC1	NoSig
FIBP	1.6589	0.369493	0.0367716	10.0483	9.34e-24	1.63e-22	FIBP	NoSig
TYROBP	1.16754	0.368197	0.0424735	8.66887	4.36e-18	5.63e-17	TYROBP	NoSig
SCGB2A2	1.14327	0.368028	0.0455989	8.07099	6.97e-16	7.87e-15	SCGB2A2	NoSig
SOCS3	1.90554	0.365882	0.0414233	8.83275	1.02e-18	1.35e-17	SOCS3	NoSig
SCGB1D2	1.43515	0.365617	0.0412256	8.86868	7.4e-19	9.88e-18	SCGB1D2	NoSig
MAP1B	1.46392	0.363532	0.039964	9.0965	9.33e-20	1.31e-18	MAP1B	NoSig
MYO1C	1.46659	0.362927	0.0384068	9.44956	3.4e-21	5.21e-20	MYO1C	NoSig
ZNF592	1.38119	0.359939	0.0392252	9.17621	4.47e-20	6.4e-19	ZNF592	NoSig
OARD1	1.70257	0.359667	0.0363547	9.89325	4.45e-23	7.48e-22	OARD1	NoSig
SEC62	3.04391	0.359062	0.0382865	9.37831	6.7e-21	1e-19	SEC62	NoSig
RAB34	1.70626	0.359056	0.0366122	9.80702	1.05e-22	1.74e-21	RAB34	NoSig
TUBB6	1.26293	0.357846	0.040867	8.75634	2.02e-18	2.64e-17	TUBB6	NoSig
IGF1	1.25295	0.357276	0.0411258	8.68738	3.71e-18	4.79e-17	IGF1	NoSig
APOC1	1.18959	0.355685	0.0420924	8.4501	2.91e-17	3.6e-16	APOC1	NoSig
SERPINH1	1.81899	0.353527	0.0384189	9.20191	3.52e-20	5.07e-19	SERPINH1	NoSig
RPA1	1.33431	0.35337	0.0398235	8.8734	7.09e-19	9.48e-18	RPA1	NoSig
RPL39L	1.51638	0.353162	0.0382325	9.23722	2.53e-20	3.68e-19	RPL39L	NoSig
CSKMT	1.43283	0.352141	0.0390867	9.00924	2.07e-19	2.87e-18	CSKMT	NoSig
CLDN1	1.45368	0.349651	0.040415	8.65152	5.08e-18	6.54e-17	CLDN1	NoSig
UBB	4.9417	0.347909	0.0494407	7.03688	1.97e-12	1.76e-11	UBB	NoSig
GOLGA7	1.48812	0.345268	0.0377316	9.15062	5.66e-20	8.07e-19	GOLGA7	NoSig
LDHB	3.5608	0.344566	0.0445455	7.73515	1.03e-14	1.08e-13	LDHB	NoSig
AURKAIP1	3.01465	0.342938	0.0385057	8.90615	5.28e-19	7.12e-18	AURKAIP1	NoSig
WNT7A	1.1918	0.342793	0.0420242	8.15704	3.43e-16	3.98e-15	WNT7A	NoSig
XIST	4.50531	0.342535	0.0492933	6.94892	3.68e-12	3.24e-11	XIST	NoSig
LY6K	1.31396	0.341716	0.0413843	8.25716	1.49e-16	1.77e-15	LY6K	NoSig
SPOCK2	1.49677	0.341037	0.0381491	8.9396	3.91e-19	5.32e-18	SPOCK2	NoSig
IGFBP3	1.36789	0.338885	0.0421555	8.03893	9.06e-16	1.02e-14	IGFBP3	NoSig
TMEM147	2.52455	0.338797	0.0414741	8.16888	3.11e-16	3.62e-15	TMEM147	NoSig
BANF1	2.82171	0.337729	0.0383705	8.80179	1.35e-18	1.77e-17	BANF1	NoSig
HSP90AB1	17.7292	0.335744	0.0529857	6.33651	2.35e-10	1.79e-09	HSP90AB1	NoSig
JUNB	6.20224	0.33215	0.0550876	6.02949	1.64e-09	1.14e-08	JUNB	NoSig
PFDN4	1.73638	0.331914	0.0370216	8.96541	3.09e-19	4.23e-18	PFDN4	NoSig
NPM3	1.29423	0.328664	0.0403428	8.14678	3.74e-16	4.31e-15	NPM3	NoSig
SNX3	2.18517	0.327953	0.0374864	8.74858	2.16e-18	2.82e-17	SNX3	NoSig
FCER1G	1.14022	0.327657	0.0429844	7.6227	2.48e-14	2.53e-13	FCER1G	NoSig
COMMD6	3.24323	0.326818	0.0402353	8.12268	4.56e-16	5.23e-15	COMMD6	NoSig
NPC2	3.55848	0.323899	0.0428776	7.55404	4.22e-14	4.22e-13	NPC2	NoSig
DNPH1	2.17242	0.323211	0.0380981	8.48365	2.18e-17	2.72e-16	DNPH1	NoSig
TMEM14A	1.47084	0.32286	0.0379036	8.51791	1.62e-17	2.03e-16	TMEM14A	NoSig
COL4A1	1.30129	0.32061	0.0412064	7.78059	7.22e-15	7.63e-14	COL4A1	NoSig
LSM2	2.02684	0.319223	0.0394115	8.09974	5.51e-16	6.26e-15	LSM2	NoSig
RPL8	28.8153	0.318494	0.0560838	5.6789	1.36e-08	8.53e-08	RPL8	NoSig
MTDH	2.95979	0.317533	0.0401902	7.90074	2.77e-15	3e-14	MTDH	NoSig
YIPF3	2.27888	0.31409	0.0368418	8.52538	1.52e-17	1.91e-16	YIPF3	NoSig
RHEB	2.49598	0.313791	0.0375547	8.35556	6.51e-17	7.91e-16	RHEB	NoSig
ALG3	1.6038	0.31379	0.0367396	8.54093	1.33e-17	1.68e-16	ALG3	NoSig
IRS2	1.60846	0.313709	0.0368396	8.51552	1.66e-17	2.07e-16	IRS2	NoSig
ANKRD65	1.41551	0.313626	0.0386849	8.10721	5.18e-16	5.9e-15	ANKRD65	NoSig
PRSS21	1.28022	0.31332	0.040567	7.72351	1.13e-14	1.18e-13	PRSS21	NoSig
PREX2	1.23532	0.313206	0.0412744	7.5884	3.24e-14	3.27e-13	PREX2	NoSig
LTB	1.23188	0.312601	0.0443862	7.04275	1.88e-12	1.69e-11	LTB	NoSig
ID4	3.0809	0.312001	0.0497999	6.2651	3.73e-10	2.78e-09	ID4	NoSig
NRP2	1.24101	0.310155	0.0411985	7.52832	5.14e-14	5.11e-13	NRP2	NoSig
LY6E	5.05734	0.308178	0.0499121	6.1744	6.64e-10	4.8e-09	LY6E	NoSig
TRAPPC1	1.72109	0.305066	0.0355483	8.58173	9.35e-18	1.18e-16	TRAPPC1	NoSig
RPL22	13.7931	0.30487	0.0490816	6.21148	5.25e-10	3.84e-09	RPL22	NoSig
MRPL2	1.56207	0.303944	0.0367836	8.26304	1.42e-16	1.69e-15	MRPL2	NoSig
GPX3	1.63013	0.30282	0.0450656	6.71953	1.82e-11	1.53e-10	GPX3	NoSig
MRPS10	1.5946	0.302635	0.0365171	8.2875	1.16e-16	1.38e-15	MRPS10	NoSig
COL12A1	1.18191	0.301644	0.0421951	7.14878	8.76e-13	8.02e-12	COL12A1	NoSig
DYNC2I1	1.43566	0.300628	0.0383951	7.82986	4.88e-15	5.22e-14	DYNC2I1	NoSig
SLC35B2	1.36235	0.298831	0.0393761	7.58915	3.22e-14	3.25e-13	SLC35B2	NoSig
RGS10	1.54949	0.297557	0.0371735	8.00456	1.2e-15	1.33e-14	RGS10	NoSig
MLF2	2.19569	0.297437	0.0370375	8.03072	9.69e-16	1.08e-14	MLF2	NoSig
LOXL1	1.19753	0.297183	0.0419338	7.08696	1.37e-12	1.24e-11	LOXL1	NoSig
AGRN	1.5511	0.295228	0.0369031	8.00007	1.24e-15	1.38e-14	AGRN	NoSig
MFSD3	1.22488	0.293948	0.0414363	7.09397	1.3e-12	1.18e-11	MFSD3	NoSig
PSMA4	2.8983	0.293397	0.0400026	7.33444	2.23e-13	2.13e-12	PSMA4	NoSig
SLC39A1	1.66463	0.293156	0.0362531	8.08637	6.15e-16	6.95e-15	SLC39A1	NoSig
S100A13	4.02309	0.292097	0.0439798	6.64162	3.1e-11	2.55e-10	S100A13	NoSig
AKAP12	1.3023	0.291714	0.0403372	7.23188	4.76e-13	4.44e-12	AKAP12	NoSig
ZSCAN16-AS1	1.43378	0.291534	0.0390434	7.46691	8.21e-14	8.1e-13	ZSCAN16-AS1	NoSig
FTH1	39.8192	0.291143	0.0586996	4.95988	7.05e-07	3.68e-06	FTH1	NoSig
YBX1	7.88552	0.290568	0.0496843	5.84829	4.97e-09	3.27e-08	YBX1	NoSig
SCNN1A	1.53924	0.288256	0.0370543	7.77929	7.29e-15	7.7e-14	SCNN1A	NoSig
CTHRC1	1.20359	0.286297	0.0418922	6.83414	8.25e-12	7.1e-11	CTHRC1	NoSig
ZFP36	2.25941	0.286038	0.0426854	6.70108	2.07e-11	1.73e-10	ZFP36	NoSig
RGS1	1.14475	0.285759	0.042882	6.66386	2.67e-11	2.2e-10	RGS1	NoSig
LSM4	2.42876	0.285458	0.0382688	7.45928	8.7e-14	8.55e-13	LSM4	NoSig
LOC105371267	1.17411	0.28511	0.0425764	6.69643	2.14e-11	1.78e-10	LOC105371267	NoSig
MED28	1.82509	0.282853	0.0354103	7.98785	1.37e-15	1.52e-14	MED28	NoSig
AHNAK2	1.27081	0.282788	0.0407033	6.94754	3.72e-12	3.27e-11	AHNAK2	NoSig
CXCL10	1.19125	0.281969	0.0456575	6.17575	6.58e-10	4.76e-09	CXCL10	NoSig
RNF167	1.37188	0.281856	0.0391798	7.19392	6.3e-13	5.82e-12	RNF167	NoSig
UBL7	1.2767	0.28166	0.0406048	6.93663	4.02e-12	3.52e-11	UBL7	NoSig
IGHM	1.13551	0.281294	0.0435912	6.453	1.1e-10	8.56e-10	IGHM	NoSig
SLC25A39	2.03021	0.281164	0.0360925	7.79009	6.7e-15	7.1e-14	SLC25A39	NoSig
DDAH2	2.66991	0.2811	0.0430901	6.52354	6.87e-11	5.45e-10	DDAH2	NoSig
SMIM19	1.58356	0.27992	0.0366273	7.6424	2.13e-14	2.18e-13	SMIM19	NoSig
NUDT5	1.74112	0.27989	0.035718	7.8361	4.65e-15	4.98e-14	NUDT5	NoSig
PART1	1.36463	0.279177	0.0397488	7.02353	2.16e-12	1.93e-11	PART1	NoSig
HCFC1R1	1.44859	0.278997	0.0381975	7.30408	2.79e-13	2.65e-12	HCFC1R1	NoSig
BMP7	1.4326	0.277922	0.038726	7.17663	7.15e-13	6.59e-12	BMP7	NoSig
TIMP3	1.31611	0.277887	0.0404141	6.876	6.16e-12	5.32e-11	TIMP3	NoSig
LSM8	2.291	0.277745	0.0365332	7.60254	2.9e-14	2.94e-13	LSM8	NoSig
MRPL15	1.70625	0.277695	0.0355776	7.80534	5.93e-15	6.31e-14	MRPL15	NoSig
EIF4EBP1	1.52464	0.277325	0.0387731	7.15251	8.52e-13	7.83e-12	EIF4EBP1	NoSig
ATP5MJ	1.91517	0.277245	0.0421448	6.57838	4.76e-11	3.83e-10	ATP5MJ	NoSig
EFHC1	1.51404	0.276846	0.0374132	7.39969	1.37e-13	1.32e-12	EFHC1	NoSig
RPP25	1.18804	0.276577	0.0420706	6.57411	4.89e-11	3.93e-10	RPP25	NoSig
CXCL1	1.28096	0.276472	0.0452216	6.11371	9.73e-10	6.91e-09	CXCL1	NoSig
TM7SF2	1.46154	0.276066	0.0382674	7.21415	5.43e-13	5.04e-12	TM7SF2	NoSig
C2	1.2707	0.275953	0.0407147	6.77771	1.22e-11	1.03e-10	C2	NoSig
CST6	1.1587	0.275734	0.0432451	6.37609	1.82e-10	1.4e-09	CST6	NoSig
MTCH1	4.79855	0.27245	0.050128	5.43509	5.48e-08	3.25e-07	MTCH1	NoSig
HCLS1	1.1245	0.272268	0.0432301	6.29812	3.01e-10	2.27e-09	HCLS1	NoSig
EMP3	1.25291	0.271784	0.0411095	6.61123	3.81e-11	3.1e-10	EMP3	NoSig
SDHAP2	1.58425	0.270326	0.0373448	7.23865	4.53e-13	4.23e-12	SDHAP2	NoSig
C6orf48	2.0757	0.26906	0.0456427	5.89491	3.75e-09	2.51e-08	C6orf48	NoSig
NDUFB5	2.23027	0.266771	0.0376445	7.08659	1.37e-12	1.24e-11	NDUFB5	NoSig
RSPO3	1.15972	0.265773	0.0426692	6.22868	4.7e-10	3.47e-09	RSPO3	NoSig
C19orf33	2.64014	0.26559	0.0413672	6.42031	1.36e-10	1.06e-09	C19orf33	NoSig
CCDC167	1.59558	0.265445	0.0365594	7.26064	3.85e-13	3.62e-12	CCDC167	NoSig
QPRT	1.74734	0.265244	0.0399828	6.63395	3.27e-11	2.67e-10	QPRT	NoSig
DCUN1D5	1.38066	0.264579	0.0390706	6.77182	1.27e-11	1.08e-10	DCUN1D5	NoSig
ERBB4	1.15683	0.263225	0.0426289	6.17482	6.62e-10	4.79e-09	ERBB4	NoSig
H2AJ	1.24178	0.262934	0.0411774	6.3854	1.71e-10	1.32e-09	H2AJ	NoSig
B2M	11.6259	0.262894	0.0518584	5.06945	3.99e-07	2.14e-06	B2M	NoSig
NDUFB11	3.98836	0.26246	0.0432351	6.07052	1.27e-09	8.94e-09	NDUFB11	NoSig
CLDN3	4.99851	0.261189	0.0518136	5.04094	4.63e-07	2.46e-06	CLDN3	NoSig
ANAPC15	1.43105	0.260731	0.0383869	6.79217	1.1e-11	9.37e-11	ANAPC15	NoSig
RNASET2	2.46566	0.25995	0.0382036	6.80433	1.02e-11	8.64e-11	RNASET2	NoSig
FAAP20	1.72466	0.259736	0.0352571	7.36692	1.75e-13	1.68e-12	FAAP20	NoSig
PSMB9	1.51688	0.25961	0.0396453	6.54833	5.82e-11	4.64e-10	PSMB9	NoSig
GPX4	3.34097	0.259313	0.041096	6.30994	2.79e-10	2.11e-09	GPX4	NoSig
SNHG9	1.36878	0.259115	0.039289	6.59509	4.25e-11	3.44e-10	SNHG9	NoSig
HLA-DMA	1.37518	0.258184	0.0392061	6.5853	4.54e-11	3.66e-10	HLA-DMA	NoSig
COL4A2	1.4186	0.257437	0.0395687	6.50609	7.71e-11	6.09e-10	COL4A2	NoSig
PDLIM3	1.16602	0.256566	0.0424932	6.0378	1.56e-09	1.09e-08	PDLIM3	NoSig
CD200	1.19866	0.25612	0.0418915	6.11388	9.72e-10	6.91e-09	CD200	NoSig
SPON2	1.13252	0.255738	0.0431022	5.9333	2.97e-09	2.02e-08	SPON2	NoSig
IMP3	1.59659	0.255489	0.0364627	7.00686	2.44e-12	2.17e-11	IMP3	NoSig
CCL4	1.13373	0.255129	0.0430923	5.92053	3.21e-09	2.17e-08	CCL4	NoSig
CREM	1.31505	0.254781	0.0400209	6.3662	1.94e-10	1.49e-09	CREM	NoSig
ARF5	1.71621	0.254548	0.0362938	7.01353	2.32e-12	2.07e-11	ARF5	NoSig
LAPTM5	1.11943	0.252815	0.0433553	5.83124	5.5e-09	3.61e-08	LAPTM5	NoSig
RRAD	1.13915	0.252721	0.0432951	5.83718	5.31e-09	3.49e-08	RRAD	NoSig
CKS1B	1.88639	0.252485	0.0401364	6.29068	3.16e-10	2.38e-09	CKS1B	NoSig
IFITM1	1.64045	0.25044	0.0427873	5.85314	4.82e-09	3.19e-08	IFITM1	NoSig
DNAJB13	1.17781	0.250087	0.0422487	5.9194	3.23e-09	2.18e-08	DNAJB13	NoSig
FAM43A	1.24392	0.249589	0.0411691	6.06252	1.34e-09	9.39e-09	FAM43A	NoSig
ERRFI1-DT	1.09799	0.249557	0.0440825	5.66112	1.5e-08	9.41e-08	ERRFI1-DT	NoSig
ATP5ME	5.44761	0.248985	0.0484789	5.13595	2.81e-07	1.53e-06	ATP5ME	NoSig
CHMP4B	1.6717	0.248973	0.0364585	6.82894	8.55e-12	7.35e-11	CHMP4B	NoSig
HSD17B10	1.87089	0.248437	0.0374206	6.63904	3.16e-11	2.59e-10	HSD17B10	NoSig
TMED2	2.40242	0.247866	0.037663	6.58114	4.67e-11	3.76e-10	TMED2	NoSig
RPS4X	33.5179	0.247207	0.0573053	4.31385	1.6e-05	7e-05	RPS4X	NoSig
CFL1	7.56653	0.246838	0.0493558	5.0012	5.7e-07	3e-06	CFL1	NoSig
MFAP2	1.41719	0.246706	0.0387855	6.36077	2.01e-10	1.54e-09	MFAP2	NoSig
MRPS6	1.91173	0.246529	0.0370666	6.65098	2.91e-11	2.39e-10	MRPS6	NoSig
SSU72	2.40594	0.246084	0.037453	6.57049	5.02e-11	4.02e-10	SSU72	NoSig
ZNF236	1.19648	0.245782	0.0419213	5.86295	4.55e-09	3.01e-08	ZNF236	NoSig
NDUFAF3	1.94019	0.244828	0.0373652	6.55232	5.67e-11	4.53e-10	NDUFAF3	NoSig
TYMP	1.25322	0.24465	0.0409962	5.96763	2.41e-09	1.64e-08	TYMP	NoSig
AC027031.2	1.15648	0.243818	0.042656	5.71591	1.09e-08	6.95e-08	AC027031.2	NoSig
RFC4	1.31006	0.243619	0.0401116	6.07352	1.25e-09	8.8e-09	RFC4	NoSig
TPPP3	1.71126	0.241939	0.0457171	5.29209	1.21e-07	6.89e-07	TPPP3	NoSig
RGCC	1.48603	0.241582	0.0419907	5.75324	8.75e-09	5.62e-08	RGCC	NoSig
EFEMP2	1.37614	0.241375	0.0391991	6.15766	7.38e-10	5.31e-09	EFEMP2	NoSig
MUC4	1.12344	0.241331	0.043287	5.57513	2.47e-08	1.52e-07	MUC4	NoSig
CRIP1	2.28077	0.241231	0.0459374	5.2513	1.51e-07	8.51e-07	CRIP1	NoSig
FOLR3	1.11493	0.241002	0.0434343	5.54864	2.88e-08	1.75e-07	FOLR3	NoSig
SOSTDC1	1.10038	0.240426	0.0437168	5.49963	3.81e-08	2.29e-07	SOSTDC1	NoSig
NDUFS8	2.54965	0.240249	0.0382733	6.27721	3.45e-10	2.58e-09	NDUFS8	NoSig
RPL22L1	2.30532	0.239642	0.042164	5.68357	1.32e-08	8.34e-08	RPL22L1	NoSig
LYPD1	1.56304	0.239058	0.0392645	6.08842	1.14e-09	8.06e-09	LYPD1	NoSig
PITPNA-AS1	1.2389	0.238933	0.0412042	5.79876	6.68e-09	4.33e-08	PITPNA-AS1	NoSig
CYREN	1.30712	0.23799	0.0401265	5.93099	3.01e-09	2.04e-08	CYREN	NoSig
ATP5MF	3.84406	0.237478	0.0417936	5.68217	1.33e-08	8.4e-08	ATP5MF	NoSig
FOLR1	3.36675	0.237043	0.0494432	4.79424	1.63e-06	8.16e-06	FOLR1	NoSig
MNS1	1.23462	0.237015	0.0413438	5.73279	9.88e-09	6.3e-08	MNS1	NoSig
PDCD10	1.85923	0.236233	0.0340617	6.93544	4.05e-12	3.55e-11	PDCD10	NoSig
TAX1BP3	1.36611	0.235762	0.0393355	5.99362	2.05e-09	1.41e-08	TAX1BP3	NoSig
COX7C	6.21778	0.235564	0.0450534	5.22855	1.71e-07	9.55e-07	COX7C	NoSig
MYO9A	1.31397	0.235476	0.0400204	5.88389	4.01e-09	2.67e-08	MYO9A	NoSig
CEBPG	1.41848	0.235009	0.0386554	6.0796	1.2e-09	8.48e-09	CEBPG	NoSig
CWC15	1.85139	0.233287	0.0342653	6.80827	9.88e-12	8.41e-11	CWC15	NoSig
HEXA	1.52442	0.231804	0.0371988	6.2315	4.62e-10	3.41e-09	HEXA	NoSig
RANBP1	2.28542	0.231789	0.037993	6.10083	1.06e-09	7.47e-09	RANBP1	NoSig
TCEAL9	1.84236	0.230592	0.0373493	6.17394	6.66e-10	4.81e-09	TCEAL9	NoSig
DMKN	2.6566	0.230577	0.0430819	5.35206	8.7e-08	5.04e-07	DMKN	NoSig
NR2E3	1.10022	0.230547	0.0437211	5.27313	1.34e-07	7.6e-07	NR2E3	NoSig
HNRNPDL	2.57671	0.230357	0.0356311	6.46507	1.01e-10	7.92e-10	HNRNPDL	NoSig
NFKBIE	1.22684	0.230225	0.0414448	5.55497	2.78e-08	1.69e-07	NFKBIE	NoSig
VPS28	2.60186	0.228425	0.0373658	6.1132	9.77e-10	6.93e-09	VPS28	NoSig
PYURF	1.64565	0.228214	0.0359699	6.34459	2.23e-10	1.7e-09	PYURF	NoSig
WDR91	1.24334	0.228029	0.0411346	5.54349	2.97e-08	1.8e-07	WDR91	NoSig
GMPR	1.47116	0.227927	0.0381193	5.9793	2.24e-09	1.54e-08	GMPR	NoSig
PACSIN3	1.23739	0.227178	0.0412328	5.50965	3.6e-08	2.17e-07	PACSIN3	NoSig
UBE2J2	1.43557	0.226528	0.0383105	5.91294	3.36e-09	2.26e-08	UBE2J2	NoSig
CTSF	1.44081	0.226235	0.038296	5.90754	3.47e-09	2.33e-08	CTSF	NoSig
CRABP2	2.97119	0.226175	0.0464969	4.86431	1.15e-06	5.85e-06	CRABP2	NoSig
RPL7L1	2.10643	0.225675	0.03468	6.50734	7.65e-11	6.05e-10	RPL7L1	NoSig
LAMTOR1	2.24703	0.225416	0.0362669	6.21548	5.12e-10	3.75e-09	LAMTOR1	NoSig
TM4SF1	4.98667	0.22522	0.0506836	4.44365	8.84e-06	4.01e-05	TM4SF1	NoSig
GPAA1	1.82903	0.2251	0.0359846	6.25546	3.96e-10	2.95e-09	GPAA1	NoSig
PEPD	1.45228	0.224702	0.0382025	5.88187	4.06e-09	2.7e-08	PEPD	NoSig
SLC26A2	1.35378	0.224621	0.039627	5.66839	1.44e-08	9.05e-08	SLC26A2	NoSig
SF3B2	2.20029	0.22319	0.0358932	6.21817	5.03e-10	3.69e-09	SF3B2	NoSig
PGAM1	2.20495	0.222903	0.0396263	5.62512	1.85e-08	1.15e-07	PGAM1	NoSig
FNTA	1.70086	0.222379	0.0354416	6.27452	3.51e-10	2.62e-09	FNTA	NoSig
POLR2K	1.97936	0.221544	0.0356575	6.2131	5.19e-10	3.8e-09	POLR2K	NoSig
AIF1	1.09539	0.220396	0.0438131	5.03036	4.9e-07	2.59e-06	AIF1	NoSig
SPAG7	1.39972	0.220388	0.0387953	5.68077	1.34e-08	8.46e-08	SPAG7	NoSig
CCL5	1.14977	0.22028	0.0428497	5.14075	2.74e-07	1.49e-06	CCL5	NoSig
EMX2OS	1.3833	0.219621	0.0390829	5.61936	1.92e-08	1.18e-07	EMX2OS	NoSig
TSEN34	1.61507	0.219068	0.0366764	5.973	2.33e-09	1.59e-08	TSEN34	NoSig
SUMO3	1.78167	0.219001	0.0376159	5.82204	5.81e-09	3.8e-08	SUMO3	NoSig
NDUFV1	1.85419	0.218135	0.0344324	6.33517	2.37e-10	1.8e-09	NDUFV1	NoSig
SNRPG	2.8597	0.21806	0.0390377	5.58588	2.33e-08	1.43e-07	SNRPG	NoSig
DPEP3	1.19652	0.217352	0.0419685	5.17894	2.23e-07	1.23e-06	DPEP3	NoSig
PAX8	2.45147	0.217335	0.0380728	5.70841	1.14e-08	7.25e-08	PAX8	NoSig
DNAJB11	1.70324	0.216461	0.0371738	5.82294	5.78e-09	3.79e-08	DNAJB11	NoSig
FBXO2	1.39441	0.216456	0.0409261	5.28894	1.23e-07	7e-07	FBXO2	NoSig
RARRES3	1.25238	0.216298	0.0412922	5.23823	1.62e-07	9.08e-07	RARRES3	NoSig
PARL	1.45381	0.215805	0.0380931	5.6652	1.47e-08	9.2e-08	PARL	NoSig
AHNAK	2.9311	0.215603	0.0387524	5.5636	2.64e-08	1.62e-07	AHNAK	NoSig
ASNA1	1.23961	0.215018	0.0412081	5.21785	1.81e-07	1.01e-06	ASNA1	NoSig
QDPR	1.2732	0.214577	0.0406638	5.27687	1.31e-07	7.46e-07	QDPR	NoSig
PAXIP1-DT	1.23931	0.213824	0.0412116	5.18844	2.12e-07	1.17e-06	PAXIP1-DT	NoSig
CHCHD10	2.3932	0.213648	0.0377405	5.66098	1.51e-08	9.41e-08	CHCHD10	NoSig
GTF2A2	1.77248	0.213458	0.0349149	6.11367	9.74e-10	6.91e-09	GTF2A2	NoSig
CCNB2	1.17827	0.213236	0.0423205	5.03861	4.69e-07	2.49e-06	CCNB2	NoSig
SRP14	6.47982	0.212939	0.0457192	4.65754	3.2e-06	1.54e-05	SRP14	NoSig
CTXN1	1.36718	0.212502	0.0393796	5.39625	6.8e-08	3.98e-07	CTXN1	NoSig
PLPBP	1.27118	0.212189	0.0406966	5.21392	1.85e-07	1.03e-06	PLPBP	NoSig
SDF4	1.65961	0.211679	0.0357409	5.92259	3.17e-09	2.14e-08	SDF4	NoSig
SNAPC5	1.38093	0.211651	0.0390602	5.41859	6.01e-08	3.54e-07	SNAPC5	NoSig
MINDY2	1.42939	0.211586	0.038412	5.50834	3.62e-08	2.18e-07	MINDY2	NoSig
MRPS18A	1.52644	0.21149	0.0372155	5.68285	1.32e-08	8.37e-08	MRPS18A	NoSig
C8orf59	1.60479	0.210889	0.0402242	5.24283	1.58e-07	8.88e-07	C8orf59	NoSig
PRSS23	1.32734	0.210856	0.0411894	5.11917	3.07e-07	1.67e-06	PRSS23	NoSig
ZFP36L1	3.53529	0.210656	0.0437361	4.81652	1.46e-06	7.35e-06	ZFP36L1	NoSig
PSMD2	1.95305	0.210652	0.0370307	5.68857	1.28e-08	8.11e-08	PSMD2	NoSig
ALOX5AP	1.09562	0.210495	0.0438337	4.80214	1.57e-06	7.87e-06	ALOX5AP	NoSig
RB1	1.32523	0.210217	0.0398641	5.27334	1.34e-07	7.59e-07	RB1	NoSig
FLOT1	2.1534	0.210023	0.0393853	5.33252	9.69e-08	5.59e-07	FLOT1	NoSig
MORF4L1	3.21184	0.20987	0.0383587	5.47125	4.47e-08	2.67e-07	MORF4L1	NoSig
TRAPPC3	1.65441	0.209692	0.0361266	5.80436	6.46e-09	4.2e-08	TRAPPC3	NoSig
BMP2K	1.18716	0.209496	0.0420998	4.97619	6.48e-07	3.4e-06	BMP2K	NoSig
MIR4435-2HG	1.22511	0.209461	0.041666	5.02714	4.98e-07	2.63e-06	MIR4435-2HG	NoSig
MAL	1.177	0.208853	0.0423882	4.92714	8.34e-07	4.31e-06	MAL	NoSig
CXCL8	1.17198	0.208491	0.0440598	4.73201	2.22e-06	1.09e-05	CXCL8	NoSig
SLC20A2	1.27196	0.208247	0.0406849	5.11854	3.08e-07	1.67e-06	SLC20A2	NoSig
GGH	1.21182	0.208044	0.0416918	4.99003	6.04e-07	3.17e-06	GGH	NoSig
GLO1	1.91024	0.207901	0.0361681	5.7482	9.02e-09	5.78e-08	GLO1	NoSig
SPTBN2	1.14932	0.207654	0.0427767	4.85437	1.21e-06	6.13e-06	SPTBN2	NoSig
TK1	1.25693	0.207332	0.0410258	5.05371	4.33e-07	2.31e-06	TK1	NoSig
SCARA3	1.25727	0.206775	0.0409176	5.05346	4.34e-07	2.31e-06	SCARA3	NoSig
C20orf204	1.23097	0.205699	0.0413842	4.97047	6.68e-07	3.49e-06	C20orf204	NoSig
SPON1	1.62882	0.205389	0.0379645	5.41003	6.3e-08	3.71e-07	SPON1	NoSig
PSMA7	4.51117	0.205235	0.0439079	4.67422	2.95e-06	1.43e-05	PSMA7	NoSig
ACAT1	1.22441	0.204095	0.0415878	4.90756	9.22e-07	4.75e-06	ACAT1	NoSig
CDIPT	1.45231	0.20377	0.0381137	5.34636	8.97e-08	5.2e-07	CDIPT	NoSig
MDFI	1.26195	0.203048	0.0409656	4.95654	7.18e-07	3.73e-06	MDFI	NoSig
RAD9A	1.32762	0.202718	0.0398462	5.08752	3.63e-07	1.95e-06	RAD9A	NoSig
ELP5	1.15401	0.202322	0.0426885	4.73949	2.14e-06	1.05e-05	ELP5	NoSig
PRELP	1.11192	0.201812	0.0435069	4.63861	3.51e-06	1.68e-05	PRELP	NoSig
SMIM29	1.26448	0.200922	0.0407953	4.92513	8.43e-07	4.36e-06	SMIM29	NoSig
NXN	1.33258	0.200852	0.0397901	5.04779	4.47e-07	2.38e-06	NXN	NoSig
SLC25A11	1.34933	0.200285	0.0395147	5.06863	4.01e-07	2.15e-06	SLC25A11	NoSig
RNF144B	1.19839	0.199928	0.0419033	4.77119	1.83e-06	9.08e-06	RNF144B	NoSig
RGS16	1.16097	0.199073	0.0426373	4.66899	3.03e-06	1.46e-05	RGS16	NoSig
TGM1	1.12342	0.198792	0.0432766	4.59353	4.36e-06	2.06e-05	TGM1	NoSig
PTK7	1.42709	0.198786	0.0384648	5.168	2.37e-07	1.3e-06	PTK7	NoSig
FADS1	1.15822	0.198246	0.042632	4.65017	3.32e-06	1.59e-05	FADS1	NoSig
ING1	1.39017	0.198068	0.0391106	5.0643	4.1e-07	2.19e-06	ING1	NoSig
FBLN1	1.18781	0.197958	0.0420893	4.70328	2.56e-06	1.25e-05	FBLN1	NoSig
COMMD7	1.46979	0.196845	0.038077	5.16966	2.35e-07	1.29e-06	COMMD7	NoSig
STMP1	2.10195	0.196665	0.0344996	5.70051	1.19e-08	7.58e-08	STMP1	NoSig
RDX	1.69253	0.195942	0.0368985	5.31028	1.09e-07	6.26e-07	RDX	NoSig
USP18	1.14123	0.195688	0.0429323	4.55806	5.16e-06	2.42e-05	USP18	NoSig
KRT6A	1.08284	0.195565	0.0446551	4.37946	1.19e-05	5.29e-05	KRT6A	NoSig
SLC29A1	1.19102	0.195153	0.0420427	4.64179	3.45e-06	1.66e-05	SLC29A1	NoSig
IER2	5.29268	0.194671	0.0523162	3.72104	0.000198401	0.000725218	IER2	NoSig
SNUPN	1.21363	0.19443	0.0416372	4.66961	3.02e-06	1.46e-05	SNUPN	NoSig
BBLN	1.85981	0.19422	0.0430327	4.51331	6.38e-06	2.95e-05	BBLN	NoSig
BGN	1.14197	0.193843	0.0429471	4.51353	6.38e-06	2.95e-05	BGN	NoSig
CDC123	1.56774	0.193554	0.0368802	5.24818	1.54e-07	8.65e-07	CDC123	NoSig
ATP1B3	1.84838	0.193227	0.0365191	5.29112	1.22e-07	6.92e-07	ATP1B3	NoSig
COX7A2L	2.61608	0.192476	0.0370949	5.18875	2.12e-07	1.17e-06	COX7A2L	NoSig
PFN2	1.47837	0.191475	0.0379056	5.05138	4.39e-07	2.34e-06	PFN2	NoSig
ZNF22	1.47785	0.191447	0.0378344	5.06013	4.19e-07	2.24e-06	ZNF22	NoSig
RBM28	1.43574	0.191226	0.0383352	4.98826	6.09e-07	3.19e-06	RBM28	NoSig
TCEA3	1.33986	0.191036	0.0396888	4.81335	1.48e-06	7.46e-06	TCEA3	NoSig
EPHX1	1.3844	0.190912	0.039087	4.88428	1.04e-06	5.32e-06	EPHX1	NoSig
C1QC	1.07659	0.190346	0.044209	4.30559	1.67e-05	7.25e-05	C1QC	NoSig
HOOK2	2.02974	0.190343	0.0337153	5.64558	1.65e-08	1.02e-07	HOOK2	NoSig
XXYLT1	1.15071	0.190128	0.0427578	4.44663	8.72e-06	3.96e-05	XXYLT1	NoSig
ATP6V0B	2.7472	0.18987	0.0400383	4.7422	2.11e-06	1.04e-05	ATP6V0B	NoSig
SMC4	1.65479	0.189105	0.0378952	4.99021	6.03e-07	3.16e-06	SMC4	NoSig
HAPLN3	1.13772	0.189046	0.0430067	4.39573	1.1e-05	4.94e-05	HAPLN3	NoSig
PRAF2	1.22685	0.18891	0.0414319	4.55953	5.13e-06	2.4e-05	PRAF2	NoSig
MIR99AHG	1.38207	0.188648	0.0390703	4.82842	1.38e-06	6.94e-06	MIR99AHG	NoSig
TRAM1	1.87318	0.18863	0.0360097	5.23832	1.62e-07	9.08e-07	TRAM1	NoSig
ATP6V1F	2.54776	0.187501	0.0363345	5.16041	2.46e-07	1.35e-06	ATP6V1F	NoSig
BOC	1.24502	0.186808	0.041149	4.53979	5.63e-06	2.63e-05	BOC	NoSig
PPT1	1.34457	0.18652	0.0395909	4.71118	2.46e-06	1.2e-05	PPT1	NoSig
FRMD4A	1.21952	0.185946	0.0415814	4.47185	7.75e-06	3.54e-05	FRMD4A	NoSig
SSRP1	1.5861	0.185935	0.0365269	5.09035	3.57e-07	1.92e-06	SSRP1	NoSig
PTMS	3.2571	0.18569	0.0450259	4.12408	3.72e-05	0.000153681	PTMS	NoSig
NAPRT	1.55179	0.185148	0.0369918	5.00511	5.58e-07	2.94e-06	NAPRT	NoSig
CYBRD1	1.20885	0.185085	0.0417318	4.4351	9.2e-06	4.16e-05	CYBRD1	NoSig
CETN2	1.69407	0.184949	0.0358528	5.15855	2.49e-07	1.36e-06	CETN2	NoSig
TNS3	1.23399	0.18476	0.0413015	4.47344	7.7e-06	3.52e-05	TNS3	NoSig
OAZ1	4.40774	0.184368	0.0441611	4.1749	2.98e-05	0.000125091	OAZ1	NoSig
C20orf27	1.32102	0.183674	0.0399404	4.59871	4.25e-06	2.02e-05	C20orf27	NoSig
CD47	3.79153	0.183002	0.0477159	3.83525	0.000125438	0.000474669	CD47	NoSig
MEAF6	1.80901	0.182836	0.035724	5.11802	3.09e-07	1.68e-06	MEAF6	NoSig
APOE	2.78821	0.182536	0.0498401	3.66243	0.000249831	0.000894887	APOE	NoSig
NARS1	1.27757	0.182499	0.0406253	4.49224	7.05e-06	3.24e-05	NARS1	NoSig
LRP3	1.16459	0.181916	0.0425078	4.27959	1.87e-05	8.1e-05	LRP3	NoSig
CRACR2B	1.298	0.181879	0.0403389	4.50879	6.52e-06	3.01e-05	CRACR2B	NoSig
SYNGR1	1.09865	0.181687	0.0437588	4.15201	3.3e-05	0.000137394	SYNGR1	NoSig
CDK16	1.53035	0.180911	0.037187	4.86491	1.15e-06	5.84e-06	CDK16	NoSig
HIKESHI	1.42848	0.180621	0.0384512	4.69741	2.63e-06	1.28e-05	HIKESHI	NoSig
HES4	1.27747	0.180227	0.0406481	4.43383	9.26e-06	4.18e-05	HES4	NoSig
CCL3L1	1.06907	0.180193	0.0443654	4.06157	4.87e-05	0.000197045	CCL3L1	NoSig
HLA-DOA	1.07534	0.180128	0.0442342	4.07215	4.66e-05	0.000189295	HLA-DOA	NoSig
FKBP1A	2.74397	0.180065	0.0401033	4.49003	7.12e-06	3.27e-05	FKBP1A	NoSig
CYTOR	1.39146	0.17993	0.0390703	4.60529	4.12e-06	1.96e-05	CYTOR	NoSig
MAF1	1.86129	0.179847	0.0358669	5.01428	5.32e-07	2.81e-06	MAF1	NoSig
PNISR	3.5465	0.179764	0.0354685	5.06826	4.01e-07	2.15e-06	PNISR	NoSig
DNAJC19	2.09758	0.179501	0.0361483	4.96568	6.85e-07	3.57e-06	DNAJC19	NoSig
CD14	1.09963	0.179144	0.0437476	4.09494	4.22e-05	0.000172954	CD14	NoSig
LINC02303	1.09667	0.178855	0.0438249	4.08114	4.48e-05	0.000182825	LINC02303	NoSig
MAGEA4	1.10988	0.178162	0.0435547	4.09053	4.3e-05	0.000176069	MAGEA4	NoSig
ATP5F1C	2.95912	0.178085	0.0406779	4.37794	1.2e-05	5.32e-05	ATP5F1C	NoSig
NDUFAF6	1.22917	0.177887	0.0413824	4.29863	1.72e-05	7.47e-05	NDUFAF6	NoSig
SPARC	1.43576	0.177537	0.0416176	4.26589	1.99e-05	8.57e-05	SPARC	NoSig
NR2F1	1.0894	0.177484	0.0439515	4.03818	5.39e-05	0.000215879	NR2F1	NoSig
SSR3	2.43674	0.177384	0.0382439	4.63824	3.51e-06	1.68e-05	SSR3	NoSig
H2AFV	1.82873	0.176288	0.0396078	4.45083	8.55e-06	3.89e-05	H2AFV	NoSig
RRP36	1.46104	0.175999	0.0380353	4.62725	3.71e-06	1.77e-05	RRP36	NoSig
SOX17	2.27385	0.175771	0.0404196	4.34866	1.37e-05	6.04e-05	SOX17	NoSig
MRPL11	1.92392	0.17572	0.0357283	4.91824	8.73e-07	4.51e-06	MRPL11	NoSig
USP1	1.56125	0.175531	0.0374335	4.68913	2.74e-06	1.33e-05	USP1	NoSig
NSD3	2.17536	0.175262	0.0354205	4.94803	7.5e-07	3.89e-06	NSD3	NoSig
NCBP2	1.93808	0.174995	0.0356532	4.90826	9.19e-07	4.73e-06	NCBP2	NoSig
MZB1	1.07634	0.174837	0.0442977	3.94687	7.92e-05	0.00031025	MZB1	NoSig
ARL4D	1.2865	0.174201	0.04051	4.30019	1.71e-05	7.42e-05	ARL4D	NoSig
EIF3H	3.42949	0.173224	0.0421449	4.1102	3.95e-05	0.000162586	EIF3H	NoSig
CCNL1	3.63933	0.173135	0.0412297	4.19927	2.68e-05	0.000113341	CCNL1	NoSig
MZT1	1.28551	0.172988	0.0404956	4.27178	1.94e-05	8.37e-05	MZT1	NoSig
H2AC6	1.42969	0.172585	0.038932	4.433	9.29e-06	4.2e-05	H2AC6	NoSig
CASC9	1.0899	0.172213	0.04394	3.91928	8.88e-05	0.000345656	CASC9	NoSig
UBE2C	1.45185	0.171699	0.0456861	3.75822	0.000171123	0.000632485	UBE2C	NoSig
MTRFR	1.18386	0.170735	0.0421757	4.04818	5.16e-05	0.000207503	MTRFR	NoSig
CDK2AP2	1.68397	0.170552	0.0370166	4.60743	4.08e-06	1.94e-05	CDK2AP2	NoSig
PCOLCE	1.11766	0.170472	0.0433996	3.92796	8.57e-05	0.00033409	PCOLCE	NoSig
XBP1	1.85943	0.17042	0.0361053	4.72009	2.36e-06	1.15e-05	XBP1	NoSig
TBCA	2.84704	0.169867	0.0404409	4.20038	2.66e-05	0.000112831	TBCA	NoSig
HMGN3	2.93327	0.169791	0.0409272	4.1486	3.35e-05	0.000139154	HMGN3	NoSig
ATAD3C	1.19172	0.169654	0.042046	4.03497	5.46e-05	0.000218629	ATAD3C	NoSig
CFL2	1.23341	0.169443	0.04132	4.10074	4.12e-05	0.000168956	CFL2	NoSig
MMP11	1.08635	0.16918	0.0440271	3.84263	0.000121721	0.000461959	MMP11	NoSig
PRSS2	1.24619	0.168857	0.0434809	3.88347	0.000102976	0.000395606	PRSS2	NoSig
SLPI	8.768	0.16867	0.0618033	2.72914	0.00634996	0.0168779	SLPI	NoSig
RPLP2	15.6611	0.168641	0.0516439	3.26546	0.00109285	0.00344356	RPLP2	NoSig
CMSS1	1.33938	0.168283	0.0396766	4.24138	2.22e-05	9.5e-05	CMSS1	NoSig
KRT5	1.09939	0.167911	0.0438516	3.82908	0.000128625	0.000485186	KRT5	NoSig
ABHD13	1.20382	0.167815	0.0418303	4.0118	6.03e-05	0.000239424	ABHD13	NoSig
FAM107A	1.28032	0.167435	0.0406167	4.12231	3.75e-05	0.000154813	FAM107A	NoSig
RAC3	1.18678	0.167358	0.0421246	3.97292	7.1e-05	0.000279598	RAC3	NoSig
RPS6KB2	1.3381	0.166549	0.0396928	4.19595	2.72e-05	0.000114889	RPS6KB2	NoSig
FKBP10	1.32682	0.16609	0.0398867	4.16403	3.13e-05	0.000130585	FKBP10	NoSig
RAB32	1.25839	0.165978	0.0409359	4.05458	5.02e-05	0.000202469	RAB32	NoSig
TMEM41A	1.44982	0.165656	0.0382778	4.32773	1.51e-05	6.59e-05	TMEM41A	NoSig
NELFE	1.75961	0.165559	0.0367827	4.50101	6.76e-06	3.12e-05	NELFE	NoSig
GPR183	1.06532	0.165536	0.0444474	3.72431	0.000195847	0.000716337	GPR183	NoSig
SYF2	2.11913	0.164803	0.0379669	4.3407	1.42e-05	6.25e-05	SYF2	NoSig
CDK1	1.20207	0.164628	0.0419693	3.92258	8.76e-05	0.000341196	CDK1	NoSig
BNIP3	1.82299	0.164385	0.0431598	3.80876	0.000139667	0.000523054	BNIP3	NoSig
LINC00649	1.12499	0.164123	0.0432568	3.79416	0.000148144	0.00055248	LINC00649	NoSig
LAGE3	1.54795	0.163845	0.0371102	4.4151	1.01e-05	4.54e-05	LAGE3	NoSig
CAMTA1	1.87771	0.163441	0.0344509	4.74419	2.09e-06	1.03e-05	CAMTA1	NoSig
HTRA1	1.16028	0.163422	0.0426292	3.83357	0.000126298	0.000477352	HTRA1	NoSig
TCTEX1D2	1.19003	0.163415	0.0420737	3.88401	0.000102748	0.000394858	TCTEX1D2	NoSig
HMGN1	4.10006	0.162934	0.0434051	3.7538	0.000174171	0.000642113	HMGN1	NoSig
MTCH2	1.57726	0.162873	0.0368202	4.42347	9.71e-06	4.38e-05	MTCH2	NoSig
MUC16	2.49212	0.162832	0.0459764	3.54164	0.000397646	0.0013694	MUC16	NoSig
SLC35F5	1.30281	0.162788	0.0402377	4.04565	5.22e-05	0.000209513	SLC35F5	NoSig
ERGIC3	2.35115	0.16268	0.0388106	4.19164	2.77e-05	0.000116968	ERGIC3	NoSig
LRRC61	1.21184	0.162607	0.0416851	3.90085	9.59e-05	0.000370333	LRRC61	NoSig
PTPRT	1.06083	0.162296	0.0445462	3.64331	0.000269153	0.000957593	PTPRT	NoSig
RALY	1.955	0.161862	0.0361844	4.47326	7.7e-06	3.52e-05	RALY	NoSig
HOMER2	1.32642	0.161675	0.0398743	4.05462	5.02e-05	0.000202469	HOMER2	NoSig
EIF2S2	2.72525	0.161587	0.0388269	4.16172	3.16e-05	0.00013182	EIF2S2	NoSig
BMPR1B	1.1187	0.161503	0.0433787	3.7231	0.00019679	0.000719559	BMPR1B	NoSig
MBOAT7	1.3699	0.161357	0.0392529	4.1107	3.94e-05	0.000162285	MBOAT7	NoSig
INPP5K	1.11716	0.161336	0.0434112	3.71647	0.000202029	0.000736858	INPP5K	NoSig
C1orf162	1.07183	0.160849	0.0443181	3.62942	0.000284057	0.00100324	C1orf162	NoSig
ARRDC1	1.53363	0.160816	0.037131	4.33103	1.48e-05	6.5e-05	ARRDC1	NoSig
MRPL14	2.53805	0.160781	0.0385037	4.17574	2.97e-05	0.000124672	MRPL14	NoSig
PSMB6	1.93318	0.160115	0.0362401	4.41816	9.95e-06	4.48e-05	PSMB6	NoSig
ST6GAL1	1.34963	0.158965	0.0395563	4.0187	5.85e-05	0.000233234	ST6GAL1	NoSig
EIF4A2	5.25784	0.158853	0.0428447	3.70766	0.000209186	0.000761284	EIF4A2	NoSig
ADGRG2	1.13198	0.158466	0.0431451	3.67285	0.000239863	0.00086211	ADGRG2	NoSig
CORO1A	1.13622	0.1583	0.0430766	3.67484	0.000238	0.000856208	CORO1A	NoSig
PTPMT1	1.39243	0.158149	0.0389564	4.05964	4.91e-05	0.000198613	PTPMT1	NoSig
PUF60	2.30066	0.158132	0.0389095	4.0641	4.82e-05	0.000195396	PUF60	NoSig
TMEM120B	1.24332	0.158106	0.0411616	3.84109	0.000122489	0.000464568	TMEM120B	NoSig
HSF1	1.57759	0.157843	0.0366568	4.30596	1.66e-05	7.24e-05	HSF1	NoSig
SLC39A4	1.74231	0.157332	0.0362686	4.33798	1.44e-05	6.32e-05	SLC39A4	NoSig
TMEM14C	2.5671	0.157137	0.0381847	4.11518	3.87e-05	0.000159449	TMEM14C	NoSig
IL32	1.96456	0.157095	0.0431953	3.63686	0.000275983	0.000978892	IL32	NoSig
SAT2	1.56079	0.156941	0.0369208	4.25076	2.13e-05	9.14e-05	SAT2	NoSig
MIR4458HG	1.13524	0.156912	0.0430666	3.64347	0.000268987	0.000957297	MIR4458HG	NoSig
EEF1AKMT4	1.1745	0.156872	0.0423498	3.70421	0.000212052	0.000771232	EEF1AKMT4	NoSig
ATP6V1E1	1.45988	0.156547	0.0380223	4.11725	3.83e-05	0.000158141	ATP6V1E1	NoSig
PLEKHG4B	1.16487	0.156424	0.0425198	3.67884	0.000234295	0.000845241	PLEKHG4B	NoSig
SMOC2	1.06309	0.156417	0.0445014	3.51487	0.000439976	0.00150179	SMOC2	NoSig
TATDN1	1.68377	0.156376	0.0356494	4.3865	1.15e-05	5.13e-05	TATDN1	NoSig
H1-0	1.24525	0.155979	0.0412338	3.7828	0.000155075	0.00057629	H1-0	NoSig
DCN	1.06231	0.155642	0.0445468	3.4939	0.000476022	0.00161334	DCN	NoSig
SIPA1	1.27746	0.155264	0.0406281	3.82159	0.000132595	0.000498336	SIPA1	NoSig
AUP1	1.80148	0.155077	0.0353983	4.38093	1.18e-05	5.25e-05	AUP1	NoSig
CERT1	1.18536	0.154978	0.0421609	3.67586	0.000237048	0.000853312	CERT1	NoSig
PPDPF	5.97642	0.154931	0.0459006	3.37535	0.000737222	0.00241413	PPDPF	NoSig
LINC01003	1.24046	0.1549	0.0412203	3.75787	0.000171367	0.000632983	LINC01003	NoSig
TNNI3	1.19281	0.154579	0.0420389	3.67704	0.000235958	0.000850447	TNNI3	NoSig
VAMP2	1.45984	0.154557	0.038092	4.05748	4.96e-05	0.000200249	VAMP2	NoSig
AP3S1	1.45931	0.154514	0.0380808	4.05753	4.96e-05	0.000200249	AP3S1	NoSig
PLCB1	1.23022	0.154406	0.0413884	3.73065	0.00019099	0.000699894	PLCB1	NoSig
CCDC80	1.27949	0.15433	0.0407653	3.78581	0.000153207	0.000569716	CCDC80	NoSig
COL9A1	1.06805	0.154302	0.0444223	3.47352	0.00051367	0.00172892	COL9A1	NoSig
COMMD4	1.526	0.153554	0.0372256	4.12496	3.71e-05	0.000153263	COMMD4	NoSig
GLI3	1.08892	0.153466	0.0439732	3.48999	0.000483044	0.0016339	GLI3	NoSig
EVA1C	1.16555	0.153395	0.0425069	3.6087	0.000307731	0.0010806	EVA1C	NoSig
WDR45	1.46114	0.153184	0.0380096	4.03014	5.57e-05	0.00022278	WDR45	NoSig
SLC7A2	1.1448	0.152909	0.0429084	3.5636	0.000365796	0.00127103	SLC7A2	NoSig
C1orf123	1.19829	0.152757	0.0419378	3.64246	0.000270046	0.000960183	C1orf123	NoSig
TSHZ2	1.36271	0.152718	0.0394191	3.87421	0.000106972	0.000409871	TSHZ2	NoSig
MTHFD2	1.3569	0.152693	0.0394482	3.87071	0.000108518	0.000415378	MTHFD2	NoSig
C1orf115	1.14226	0.152619	0.0429429	3.55399	0.000379431	0.00131251	C1orf115	NoSig
IFITM2	1.73971	0.152553	0.036678	4.15924	3.19e-05	0.00013321	IFITM2	NoSig
GRINA	1.64036	0.15253	0.0365036	4.17849	2.93e-05	0.000123358	GRINA	NoSig
FGFR2	1.20013	0.152347	0.0418919	3.63667	0.000276188	0.000979021	FGFR2	NoSig
S100A10	7.35066	0.152277	0.0517132	2.94464	0.00323332	0.00926932	S100A10	NoSig
MRPL48	1.33508	0.152166	0.0397397	3.82906	0.000128636	0.000485186	MRPL48	NoSig
SELENOP	2.55859	0.15173	0.0415234	3.65409	0.000258095	0.000921928	SELENOP	NoSig
NFKBIL1	1.38944	0.151614	0.0389982	3.88771	0.000101193	0.000389657	NFKBIL1	NoSig
NMNAT2	1.06235	0.151547	0.0445195	3.40406	0.000663927	0.00219081	NMNAT2	NoSig
PPFIBP1	1.68025	0.151348	0.0356364	4.24699	2.17e-05	9.28e-05	PPFIBP1	NoSig
CCN1	2.12695	0.151112	0.0492659	3.06728	0.00216018	0.00641804	CCN1	NoSig
COL23A1	1.17239	0.151061	0.0423966	3.56304	0.000366588	0.00127302	COL23A1	NoSig
CDH6	1.21008	0.151043	0.0418253	3.61129	0.000304681	0.00107118	CDH6	NoSig
STAU2	1.27323	0.150845	0.0406815	3.70795	0.000208947	0.000760654	STAU2	NoSig
RERG	1.07838	0.150839	0.0441899	3.41342	0.00064154	0.00212297	RERG	NoSig
NT5C3B	1.25492	0.150626	0.040981	3.6755	0.000237383	0.000854255	NT5C3B	NoSig
C1QBP	1.90818	0.150182	0.0346441	4.335	1.46e-05	6.4e-05	C1QBP	NoSig
HGSNAT	1.32616	0.150171	0.0398697	3.76654	0.000165524	0.000613159	HGSNAT	NoSig
POLD2	1.56301	0.150169	0.0369134	4.06814	4.74e-05	0.000192241	POLD2	NoSig
PTPN4	1.26912	0.149825	0.0407522	3.6765	0.000236459	0.000851733	PTPN4	NoSig
TCEA1	1.95618	0.149394	0.0344053	4.34218	1.41e-05	6.21e-05	TCEA1	NoSig
GLMP	1.30702	0.149318	0.0401619	3.7179	0.000200888	0.000733155	GLMP	NoSig
PLD3	1.74685	0.149294	0.0383901	3.88886	0.000100716	0.000387951	PLD3	NoSig
BMPR1B-DT	1.06581	0.149263	0.0444667	3.35673	0.000788703	0.00256263	BMPR1B-DT	NoSig
RTN3	1.95356	0.149196	0.0350506	4.25658	2.08e-05	8.92e-05	RTN3	NoSig
CIB2	1.12641	0.148833	0.0432412	3.44192	0.000577594	0.00192565	CIB2	NoSig
LMO3	1.09867	0.148692	0.0437902	3.39556	0.000684874	0.002258	LMO3	NoSig
LRRK1	1.1448	0.14784	0.0428936	3.44667	0.000567551	0.00189489	LRRK1	NoSig
CISD1	1.48888	0.147363	0.0377098	3.9078	9.31e-05	0.0003608	CISD1	NoSig
MYADM	1.39744	0.147186	0.0390444	3.7697	0.000163445	0.000605844	MYADM	NoSig
PIGX	1.25917	0.147047	0.0409186	3.59365	0.000326074	0.00114224	PIGX	NoSig
FAM200B	1.65283	0.146943	0.0361182	4.06839	4.73e-05	0.000192101	FAM200B	NoSig
PRADC1	1.14997	0.146573	0.0427985	3.42473	0.000615401	0.00204113	PRADC1	NoSig
PABPC1	7.0265	0.146259	0.0518718	2.81963	0.00480791	0.0131219	PABPC1	NoSig
PRKCI	1.89944	0.145734	0.034899	4.17587	2.97e-05	0.000124646	PRKCI	NoSig
HP	1.17101	0.145318	0.0449344	3.234	0.00122071	0.00381436	HP	NoSig
PIN4	1.6849	0.145271	0.0355555	4.08576	4.39e-05	0.000179537	PIN4	NoSig
AL512274.1	1.0916	0.145158	0.0439311	3.30423	0.000952372	0.00303798	AL512274.1	NoSig
EI24	1.79015	0.144889	0.0377951	3.83354	0.000126312	0.000477352	EI24	NoSig
NCALD	1.11343	0.144637	0.0434937	3.32546	0.000882728	0.0028346	NCALD	NoSig
LINC01317	1.08089	0.144438	0.0441493	3.27158	0.00106948	0.00337635	LINC01317	NoSig
NXNL2	1.1315	0.144308	0.0431505	3.3443	0.000824906	0.00266664	NXNL2	NoSig
CLGN	1.12465	0.144106	0.043295	3.32848	0.000873216	0.00280836	CLGN	NoSig
MLF1	1.90444	0.14405	0.0410427	3.50977	0.00044849	0.00152951	MLF1	NoSig
SMKR1	1.15954	0.143956	0.0426264	3.37716	0.000732395	0.00240103	SMKR1	NoSig
NINJ1	1.22861	0.14362	0.0414183	3.46754	0.000525238	0.0017653	NINJ1	NoSig
SYP	1.11022	0.143571	0.0437179	3.28403	0.00102333	0.00324623	SYP	NoSig
LYRM4	1.41524	0.143283	0.038637	3.70844	0.000208539	0.000759407	LYRM4	NoSig
LRRTM1	1.10839	0.142693	0.0436077	3.2722	0.00106716	0.0033704	LRRTM1	NoSig
RNASEH2C	1.6234	0.142222	0.0363008	3.91786	8.93e-05	0.000347471	RNASEH2C	NoSig
STK32C	1.13922	0.142082	0.0430009	3.30416	0.000952608	0.00303798	STK32C	NoSig
SERPINF1	1.06706	0.141943	0.0444335	3.19451	0.00140067	0.00432082	SERPINF1	NoSig
ARPC5L	2.09927	0.141919	0.0379843	3.73625	0.000186786	0.000685354	ARPC5L	NoSig
RHOD	1.25214	0.141641	0.0410685	3.44888	0.000562907	0.00188155	RHOD	NoSig
PPP1R14A	1.27172	0.141559	0.040913	3.46	0.000540173	0.00181287	PPP1R14A	NoSig
LINC00937	1.10472	0.141554	0.0436672	3.24165	0.00118838	0.00372236	LINC00937	NoSig
NAA38	1.918	0.141375	0.0367405	3.84792	0.000119125	0.000452847	NAA38	NoSig
TBCC	1.4358	0.141268	0.0383597	3.68271	0.000230769	0.000833556	TBCC	NoSig
LSP1	1.07057	0.141056	0.0443621	3.17966	0.00147449	0.00453526	LSP1	NoSig
KLHDC9	1.25616	0.140944	0.0409758	3.43969	0.000582389	0.00193885	KLHDC9	NoSig
CTXND1	1.06329	0.140756	0.044527	3.16113	0.0015716	0.00481227	CTXND1	NoSig
SNRPN	1.37863	0.140574	0.0393412	3.57321	0.000352638	0.00122788	SNRPN	NoSig
PSME1	2.63261	0.140266	0.037855	3.70536	0.000211094	0.000767986	PSME1	NoSig
BIRC5	1.22235	0.139927	0.0416859	3.35671	0.000788755	0.00256263	BIRC5	NoSig
CALM2	6.07842	0.139755	0.045761	3.05401	0.00225804	0.0066814	CALM2	NoSig
STUB1	1.86109	0.139738	0.0355555	3.93012	8.49e-05	0.000331326	STUB1	NoSig
CYC1	2.62299	0.139682	0.0403761	3.45953	0.000541113	0.0018155	CYC1	NoSig
FOXP4	1.3424	0.139377	0.0396494	3.51523	0.000439368	0.00150016	FOXP4	NoSig
ARID5B	1.82401	0.139134	0.0388628	3.58014	0.000343411	0.00119863	ARID5B	NoSig
ATP5MK	1.93269	0.138799	0.0427762	3.24477	0.00117546	0.00368387	ATP5MK	NoSig
EIF5B	2.51403	0.138642	0.0365914	3.78892	0.000151302	0.000563713	EIF5B	NoSig
CUTA	3.93775	0.138411	0.0422054	3.27947	0.00104003	0.00329234	CUTA	NoSig
TAF1D	2.62398	0.138153	0.0361547	3.82117	0.000132822	0.000499028	TAF1D	NoSig
MRPL37	1.46227	0.137921	0.0380787	3.62199	0.000292344	0.00103062	MRPL37	NoSig
PRCP	1.22487	0.137856	0.0414872	3.32286	0.000890989	0.00285876	PRCP	NoSig
PARK7	3.68213	0.137618	0.0408631	3.36779	0.000757728	0.0024736	PARK7	NoSig
CDCA4	1.15221	0.1374	0.0427675	3.21271	0.00131488	0.00408658	CDCA4	NoSig
CADM3	1.06354	0.137378	0.044517	3.08598	0.00202883	0.0060635	CADM3	NoSig
LINC01503	1.2331	0.137076	0.0413911	3.31173	0.000927215	0.00296351	LINC01503	NoSig
APOPT1	1.2659	0.136897	0.0408309	3.35277	0.00080006	0.00259645	APOPT1	NoSig
CLCF1	1.15673	0.13672	0.042688	3.20278	0.0013611	0.00421158	CLCF1	NoSig
UBE2D1	1.28623	0.136412	0.0405046	3.36782	0.00075765	0.0024736	UBE2D1	NoSig
MELTF-AS1	1.10465	0.136298	0.0436712	3.121	0.00180237	0.0054527	MELTF-AS1	NoSig
ANKRD6	1.12273	0.136102	0.0433179	3.14192	0.00167841	0.00511235	ANKRD6	NoSig
EGFL6	1.12218	0.136034	0.0433353	3.13911	0.00169464	0.00515365	EGFL6	NoSig
DTYMK	1.29173	0.135922	0.0404331	3.36166	0.000774749	0.00252348	DTYMK	NoSig
JCHAIN	1.05781	0.135889	0.0446256	3.04509	0.00232614	0.00686713	JCHAIN	NoSig
LSP1P5	1.12975	0.135741	0.0431852	3.14324	0.0016709	0.00509079	LSP1P5	NoSig
SCGB1D1	1.0653	0.135576	0.0446294	3.03782	0.00238292	0.0070181	SCGB1D1	NoSig
CD151	2.42471	0.135043	0.0371646	3.63364	0.000279452	0.000988777	CD151	NoSig
EBP	1.47666	0.134923	0.0379153	3.55855	0.000372911	0.00129343	EBP	NoSig
CHI3L1	1.78045	0.134725	0.0426922	3.15573	0.00160095	0.00489439	CHI3L1	NoSig
DEK	3.11253	0.134437	0.039453	3.40752	0.000655563	0.00216629	DEK	NoSig
ADAMTS1	1.33071	0.134271	0.040051	3.35251	0.000800816	0.00259745	ADAMTS1	NoSig
ILK	1.39042	0.133975	0.0389848	3.4366	0.000589072	0.00195941	ILK	NoSig
ISG15	1.97132	0.133062	0.0463462	2.87104	0.00409128	0.0113994	ISG15	NoSig
SAC3D1	1.24768	0.132984	0.0411129	3.2346	0.00121815	0.00380739	SAC3D1	NoSig
RAI14	1.32789	0.13232	0.0398896	3.31716	0.000909364	0.00291449	RAI14	NoSig
BCAP31	2.3343	0.132113	0.0358447	3.68572	0.00022806	0.00082454	BCAP31	NoSig
NDUFB2	3.57673	0.131413	0.0414482	3.17054	0.00152156	0.0046689	NDUFB2	NoSig
PYCR1	1.25792	0.13134	0.0409549	3.20695	0.0013415	0.00415929	PYCR1	NoSig
QARS	1.30975	0.131326	0.0401593	3.27014	0.00107496	0.00338997	QARS	NoSig
SAYSD1	1.23688	0.131073	0.041284	3.17492	0.00149876	0.00460625	SAYSD1	NoSig
ALKAL2	1.06184	0.130984	0.0445461	2.94042	0.00327767	0.00938256	ALKAL2	NoSig
KCTD1	1.26303	0.130801	0.0408649	3.20082	0.00137036	0.00423633	KCTD1	NoSig
RPS3	30.3928	0.130542	0.0579522	2.25257	0.0242861	0.0550756	RPS3	NoSig
CYHR1	1.65949	0.130462	0.0358956	3.63449	0.000278532	0.000985823	CYHR1	NoSig
HOXA9	1.04627	0.130085	0.0448756	2.89879	0.00374607	0.0105541	HOXA9	NoSig
LINC01558	1.05807	0.129751	0.0446242	2.90764	0.00364165	0.0102899	LINC01558	NoSig
WRB	1.11365	0.129682	0.0434996	2.98122	0.00287102	0.00831909	WRB	NoSig
CXCL16	1.33358	0.129171	0.0398042	3.24516	0.00117384	0.00367978	CXCL16	NoSig
PHYHD1	1.14945	0.128839	0.0428239	3.00857	0.00262481	0.00766692	PHYHD1	NoSig
SDR39U1	1.24492	0.128566	0.0411535	3.12407	0.00178368	0.0054032	SDR39U1	NoSig
PPIH	1.35138	0.128537	0.0395159	3.2528	0.00114272	0.00359194	PPIH	NoSig
PITPNA	1.31752	0.128376	0.0400419	3.20604	0.00134575	0.00417137	PITPNA	NoSig
ZWINT	1.20282	0.127921	0.0418912	3.05366	0.00226071	0.00668588	ZWINT	NoSig
CFI	1.23944	0.127872	0.0412528	3.09972	0.00193706	0.00581168	CFI	NoSig
NOXA1	1.15579	0.127802	0.0427007	2.99297	0.00276274	0.00804551	NOXA1	NoSig
TMEM126B	1.41375	0.127739	0.0386469	3.30528	0.00094883	0.00302926	TMEM126B	NoSig
BOLA1	1.20987	0.127633	0.0417386	3.0579	0.00222891	0.006607	BOLA1	NoSig
C1QTNF12	1.07056	0.127499	0.0443697	2.87355	0.00405884	0.0113253	C1QTNF12	NoSig
CCL4L2	1.06057	0.12738	0.044574	2.85771	0.00426712	0.011824	CCL4L2	NoSig
RCN1	1.82076	0.127372	0.0362647	3.51229	0.000444269	0.00151556	RCN1	NoSig
UBTD1	1.11088	0.127336	0.0435592	2.92329	0.00346357	0.00983945	UBTD1	NoSig
MAD2L2	1.24088	0.126892	0.0412319	3.07751	0.00208738	0.00621765	MAD2L2	NoSig
SVBP	1.37765	0.126782	0.0391501	3.23837	0.00120216	0.00376042	SVBP	NoSig
ATP6V0E2	1.21187	0.126695	0.0417066	3.03777	0.00238332	0.0070181	ATP6V0E2	NoSig
IGF2BP2	2.22441	0.126543	0.0348152	3.63471	0.000278295	0.000985284	IGF2BP2	NoSig
TBCB	2.12756	0.126382	0.039179	3.22575	0.00125643	0.00391963	TBCB	NoSig
ZDHHC4	1.36687	0.126066	0.0393254	3.20572	0.00134727	0.00417495	ZDHHC4	NoSig
SMIM26	2.08484	0.125732	0.0353252	3.55928	0.000371869	0.0012902	SMIM26	NoSig
AIP	1.45406	0.125611	0.0381368	3.29371	0.000988755	0.00314289	AIP	NoSig
DPCD	1.38518	0.125545	0.0390573	3.21437	0.0013073	0.00406522	DPCD	NoSig
RILP	1.11638	0.125514	0.0434521	2.88855	0.00387025	0.0108487	RILP	NoSig
UBE2D2	2.2504	0.125474	0.035309	3.55359	0.000380009	0.00131373	UBE2D2	NoSig
MIF4GD	1.13292	0.125279	0.043133	2.90447	0.00367875	0.0103821	MIF4GD	NoSig
NMT1	1.51469	0.125275	0.0375965	3.3321	0.000861941	0.00277707	NMT1	NoSig
CUEDC2	1.38541	0.12505	0.0390447	3.20274	0.00136127	0.00421158	CUEDC2	NoSig
RNF26	1.16274	0.125004	0.0425864	2.93529	0.00333231	0.00952018	RNF26	NoSig
SORL1	1.52575	0.124984	0.0373231	3.34871	0.000811879	0.00263039	SORL1	NoSig
LTBP4	1.25725	0.124899	0.0409676	3.04872	0.0022982	0.00679503	LTBP4	NoSig
P3H4	1.14746	0.124771	0.0428607	2.91107	0.00360188	0.010185	P3H4	NoSig
TEAD4	1.1164	0.124214	0.0434516	2.85867	0.00425425	0.0118024	TEAD4	NoSig
ETFA	1.39979	0.12409	0.0388331	3.19547	0.00139602	0.00430875	ETFA	NoSig
TROVE2	1.23436	0.123704	0.0413503	2.99162	0.00277501	0.00807719	TROVE2	NoSig
LOC100506302	1.12099	0.123566	0.0433634	2.84956	0.00437803	0.0120823	LOC100506302	NoSig
ACOT7	1.1342	0.123535	0.0431083	2.8657	0.00416089	0.0115683	ACOT7	NoSig
BAD	1.57778	0.123388	0.0367353	3.35885	0.000782674	0.00254715	BAD	NoSig
LGR6	1.11794	0.123132	0.0434259	2.83544	0.00457627	0.0125696	LGR6	NoSig
H2AZ1	1.49374	0.123026	0.0402416	3.05718	0.00223431	0.00661962	H2AZ1	NoSig
IGLC7	1.04953	0.122957	0.0448128	2.74379	0.00607343	0.0162098	IGLC7	NoSig
UNC5B-AS1	1.19661	0.122853	0.0420149	2.92404	0.00345523	0.00981921	UNC5B-AS1	NoSig
NSMF	1.22223	0.122681	0.0415329	2.95382	0.00313868	0.00901808	NSMF	NoSig
TMEM136	1.07407	0.122606	0.044298	2.76775	0.00564443	0.0151765	TMEM136	NoSig
CHL1	1.15424	0.122565	0.0427659	2.86595	0.00415759	0.0115619	CHL1	NoSig
PRDX6	4.40689	0.122502	0.0443992	2.7591	0.00579608	0.0155339	PRDX6	NoSig
JTB	2.85067	0.122487	0.0389284	3.14647	0.00165253	0.00504147	JTB	NoSig
CALM3	1.84132	0.122035	0.035791	3.40965	0.000650463	0.00215005	CALM3	NoSig
SLC43A2	1.13396	0.121578	0.0431308	2.81883	0.00481987	0.0131453	SLC43A2	NoSig
TMEM47	1.09361	0.121525	0.0439018	2.76812	0.00563815	0.0151632	TMEM47	NoSig
DGCR6L	1.26945	0.1213	0.0407644	2.97564	0.00292375	0.00844444	DGCR6L	NoSig
MXRA5	1.25953	0.121152	0.0409725	2.95691	0.00310741	0.00893707	MXRA5	NoSig
HNRNPA0	2.25911	0.120586	0.0367546	3.28084	0.00103497	0.003279	HNRNPA0	NoSig
NEDD9	1.21935	0.120526	0.0416051	2.89692	0.00376852	0.0106019	NEDD9	NoSig
H2AZ2	1.26778	0.120503	0.0408352	2.95096	0.00316786	0.00909744	H2AZ2	NoSig
ADPRHL2	1.29847	0.12049	0.0403413	2.98677	0.00281943	0.00819005	ADPRHL2	NoSig
DCXR	1.58057	0.120456	0.0368749	3.2666	0.00108846	0.00343066	DCXR	NoSig
ATP6V1B1	1.05855	0.120223	0.0446217	2.69427	0.00705438	0.0185177	ATP6V1B1	NoSig
HLA-DMB	1.18028	0.12	0.0422864	2.83779	0.00454268	0.0124921	HLA-DMB	NoSig
YIF1A	1.73275	0.119816	0.036108	3.31826	0.000905791	0.00290384	YIF1A	NoSig
TM2D2	1.29673	0.119709	0.0403436	2.96723	0.00300494	0.00865955	TM2D2	NoSig
TYMS	1.2384	0.119536	0.0413608	2.89008	0.00385145	0.0108116	TYMS	NoSig
AP1S2	1.2056	0.119248	0.0418315	2.85069	0.00436251	0.0120509	AP1S2	NoSig
AURKB	1.0871	0.119209	0.0440422	2.7067	0.0067955	0.017943	AURKB	NoSig
EMC6	1.51164	0.119203	0.0374414	3.18371	0.001454	0.00447579	EMC6	NoSig
HOXB2	1.13871	0.119075	0.0430301	2.76724	0.00565331	0.0151969	HOXB2	NoSig
MLLT11	1.09837	0.118928	0.0438138	2.7144	0.00663951	0.0175631	MLLT11	NoSig
MFSD4B	1.22024	0.118845	0.0415788	2.8583	0.00425923	0.0118087	MFSD4B	NoSig
TRAC	1.06131	0.118598	0.0445673	2.6611	0.00778868	0.0202338	TRAC	NoSig
CPLANE1	1.34707	0.118315	0.0395956	2.98808	0.00280738	0.00815914	CPLANE1	NoSig
RIPK2	1.15798	0.117449	0.0426797	2.75188	0.00592541	0.0158475	RIPK2	NoSig
SLC25A33	1.28772	0.117423	0.0405049	2.89899	0.00374368	0.0105499	SLC25A33	NoSig
AAMDC	1.49689	0.117077	0.0377218	3.10371	0.00191114	0.00574281	AAMDC	NoSig
OXR1	1.45343	0.117041	0.0381681	3.06646	0.00216613	0.00643242	OXR1	NoSig
UBE2E2	1.34435	0.116922	0.0396375	2.94979	0.00317993	0.00912981	UBE2E2	NoSig
ZNF185	1.13173	0.116763	0.0431651	2.70502	0.00682996	0.0180094	ZNF185	NoSig
ELOC	1.95507	0.116678	0.0343821	3.39356	0.000689899	0.00227328	ELOC	NoSig
ITGAE	1.16949	0.116618	0.0424663	2.74612	0.00603044	0.0161062	ITGAE	NoSig
HLA-DQA2	1.06857	0.116332	0.0444297	2.61833	0.00883606	0.0226455	HLA-DQA2	NoSig
EXD3	1.17036	0.116106	0.0424447	2.73548	0.00622903	0.016606	EXD3	NoSig
MPC1	1.24319	0.116084	0.0411934	2.81804	0.00483183	0.0131625	MPC1	NoSig
MS4A6A	1.04854	0.115877	0.0448397	2.58425	0.00975919	0.0247543	MS4A6A	NoSig
EPHA1-AS1	1.06134	0.115862	0.0445698	2.59956	0.00933442	0.0237913	EPHA1-AS1	NoSig
SOD1	3.77475	0.115394	0.0423109	2.72729	0.00638575	0.0169614	SOD1	NoSig
HIST3H2A	1.30999	0.115286	0.0402395	2.86501	0.00417002	0.0115882	HIST3H2A	NoSig
CD3D	1.05805	0.114653	0.044638	2.56852	0.0102134	0.0257559	CD3D	NoSig
FAM45A	1.13042	0.114648	0.043191	2.65444	0.00794413	0.0205916	FAM45A	NoSig
HDGFL3	1.2412	0.114642	0.0412302	2.78053	0.0054271	0.0146363	HDGFL3	NoSig
B4GAT1	1.13542	0.114121	0.0430997	2.64783	0.00810091	0.0209511	B4GAT1	NoSig
CITED2	1.33784	0.113931	0.03986	2.85827	0.00425955	0.0118087	CITED2	NoSig
VAMP5	1.12067	0.11381	0.0433771	2.62374	0.00869699	0.0223582	VAMP5	NoSig
LINC01145	1.09744	0.113484	0.0438323	2.58904	0.00962426	0.0244495	LINC01145	NoSig
WDR34	1.24537	0.113474	0.0411757	2.75585	0.00585407	0.0156784	WDR34	NoSig
CUL7	1.20289	0.113437	0.0418767	2.70882	0.00675222	0.0178399	CUL7	NoSig
RND3	2.12634	0.11341	0.0438825	2.5844	0.00975494	0.0247489	RND3	NoSig
TKTL1	1.05803	0.113281	0.0446424	2.53751	0.0111644	0.0279038	TKTL1	NoSig
UBE2E3	2.07302	0.113235	0.0360709	3.13923	0.00169392	0.00515282	UBE2E3	NoSig
HNRNPA1P48	1.26367	0.113085	0.0408817	2.76614	0.00567246	0.0152342	HNRNPA1P48	NoSig
IL1RAP	1.19136	0.112995	0.0420782	2.68535	0.0072454	0.0189754	IL1RAP	NoSig
UVSSA	1.29072	0.11272	0.0404408	2.78729	0.00531508	0.0143575	UVSSA	NoSig
RSRC1	1.55591	0.112705	0.0368962	3.05465	0.00225327	0.00666899	RSRC1	NoSig
LSM14A	1.64223	0.112489	0.0359717	3.12714	0.00176514	0.00535402	LSM14A	NoSig
BOLA3	1.44834	0.112449	0.0382536	2.93957	0.00328671	0.00940379	BOLA3	NoSig
CETN3	1.17879	0.112398	0.0423056	2.65682	0.00788818	0.0204602	CETN3	NoSig
CCND3	1.39722	0.11237	0.0389074	2.88812	0.00387546	0.0108607	CCND3	NoSig
SELENOT	1.71156	0.112266	0.0355546	3.15756	0.00159094	0.00486508	SELENOT	NoSig
MBNL2	1.49709	0.112233	0.0376172	2.98356	0.00284916	0.00826606	MBNL2	NoSig
C2orf74	1.19184	0.111849	0.0420689	2.6587	0.0078443	0.0203601	C2orf74	NoSig
PITX1	1.26654	0.111741	0.040859	2.73479	0.00624208	0.0166369	PITX1	NoSig
PKIG	1.35018	0.111725	0.0395518	2.82477	0.00473141	0.0129375	PKIG	NoSig
MCUB	1.12494	0.111231	0.0432969	2.56902	0.0101986	0.0257337	MCUB	NoSig
CDK4	1.64711	0.111223	0.0368625	3.01725	0.00255083	0.00746023	CDK4	NoSig
CRTAP	1.34608	0.111208	0.0396243	2.80656	0.00500743	0.0136025	CRTAP	NoSig
HOXB8	1.0994	0.111153	0.0438027	2.53759	0.011162	0.0279038	HOXB8	NoSig
MRPL47	1.79549	0.111039	0.0349465	3.17739	0.00148607	0.00456847	MRPL47	NoSig
TRIM29	1.09263	0.110741	0.0439303	2.52083	0.0117078	0.0290864	TRIM29	NoSig
DSCR8	1.04476	0.110402	0.0449253	2.45745	0.0139928	0.0340488	DSCR8	NoSig
PCMT1	1.51091	0.10999	0.0374582	2.93635	0.00332097	0.00949012	PCMT1	NoSig
VWA1	1.49143	0.109645	0.0376958	2.90868	0.0036296	0.0102584	VWA1	NoSig
TMEM256	1.37039	0.109522	0.0392808	2.7882	0.00530026	0.0143241	TMEM256	NoSig
DHCR24	1.53945	0.109457	0.0374184	2.92523	0.00344198	0.00979252	DHCR24	NoSig
PPP1R16A	1.79456	0.109316	0.0351846	3.10692	0.00189051	0.00568671	PPP1R16A	NoSig
KRT16	1.07109	0.108589	0.044495	2.44047	0.0146682	0.0354913	KRT16	NoSig
SPATC1L	1.18151	0.108497	0.0422598	2.56739	0.0102466	0.0258213	SPATC1L	NoSig
GFOD1	1.10165	0.108212	0.0437559	2.47309	0.0133949	0.0328281	GFOD1	NoSig
MRPL20	2.48619	0.10818	0.0362498	2.98428	0.00284244	0.0082507	MRPL20	NoSig
LYPLA2	1.51566	0.108139	0.037612	2.87511	0.00403884	0.0112722	LYPLA2	NoSig
ZFAND3	1.37871	0.107941	0.0391445	2.75751	0.00582436	0.0156025	ZFAND3	NoSig
NKG7	1.06281	0.107899	0.0445507	2.42194	0.0154381	0.0371218	NKG7	NoSig
UBL4A	1.19783	0.107867	0.0419654	2.57039	0.0101584	0.0256436	UBL4A	NoSig
SKP2	1.10763	0.107861	0.0436364	2.4718	0.0134433	0.0329046	SKP2	NoSig
DPM1	1.48869	0.107858	0.0377015	2.86083	0.00422533	0.011725	DPM1	NoSig
PRPF31	1.54049	0.107693	0.0371564	2.89836	0.00375119	0.0105609	PRPF31	NoSig
OGT	1.69154	0.107604	0.0354998	3.03111	0.00243658	0.00715495	OGT	NoSig
POLR1C	1.33088	0.107575	0.0398347	2.70054	0.00692268	0.018229	POLR1C	NoSig
LINC01436	1.04277	0.107279	0.0449702	2.38555	0.0170534	NA	LINC01436	NoSig
CD52	1.10642	0.107003	0.0436785	2.44979	0.0142941	0.0346873	CD52	NoSig
ERI3	1.46403	0.106868	0.0380472	2.80882	0.0049723	0.0135166	ERI3	NoSig
UROS	1.33333	0.106819	0.0398034	2.68366	0.00728203	0.0190627	UROS	NoSig
NLRP1	1.06805	0.106731	0.0444386	2.40177	0.0163159	0.0389982	NLRP1	NoSig
DERL2	1.28749	0.106675	0.0404932	2.6344	0.00842853	0.0217161	DERL2	NoSig
SCAMP2	1.38847	0.106573	0.0390084	2.73205	0.00629407	0.0167601	SCAMP2	NoSig
CRELD1	1.22086	0.106453	0.0415821	2.56008	0.0104649	0.0262858	CRELD1	NoSig
UCHL3	1.26145	0.106445	0.0409039	2.60231	0.00925986	0.023622	UCHL3	NoSig
UPK1B	1.08111	0.106194	0.0441715	2.40413	0.0162109	0.0387631	UPK1B	NoSig
UPP1	1.14523	0.106067	0.0429251	2.47097	0.0134748	0.0329612	UPP1	NoSig
OSR2	1.14418	0.105909	0.042964	2.46506	0.013699	0.0334389	OSR2	NoSig
CERCAM	1.11116	0.105806	0.0435668	2.42859	0.0151578	0.0365388	CERCAM	NoSig
GSTO2	1.10691	0.105772	0.0436506	2.42315	0.0153866	0.0370094	GSTO2	NoSig
MAP3K8	1.20362	0.105699	0.0418722	2.52432	0.0115923	0.0288305	MAP3K8	NoSig
THAP7	1.18329	0.105691	0.042221	2.50327	0.0123052	0.0304144	THAP7	NoSig
RAB30-AS1	1.13795	0.105561	0.0430554	2.45175	0.0142162	0.0345271	RAB30-AS1	NoSig
BCR	1.17081	0.105012	0.0424456	2.47404	0.0133595	0.032755	BCR	NoSig
RHOF	1.28352	0.104986	0.0405614	2.58833	0.00964426	0.0244949	RHOF	NoSig
LSM10	1.35936	0.104892	0.0394344	2.65992	0.00781604	0.0202958	LSM10	NoSig
GMNN	1.20357	0.104491	0.0418792	2.49505	0.0125938	0.0310482	GMNN	NoSig
TMEM67	1.20688	0.104377	0.0418143	2.4962	0.0125532	0.030968	TMEM67	NoSig
CISD2	1.37893	0.104286	0.0391615	2.66297	0.00774554	0.0201353	CISD2	NoSig
SLC41A3	1.2379	0.104219	0.0412854	2.52435	0.0115914	0.0288305	SLC41A3	NoSig
S100A2	1.35817	0.104176	0.0423354	2.46073	0.0138656	0.0337889	S100A2	NoSig
RAD1	1.22412	0.103962	0.0415223	2.50377	0.0122877	0.0303818	RAD1	NoSig
SNAPIN	1.32833	0.103959	0.0398765	2.60701	0.00913361	0.023341	SNAPIN	NoSig
KAZALD1	1.09961	0.103925	0.0438035	2.37254	0.0176664	0.0418298	KAZALD1	NoSig
BHLHE41	2.03248	0.103772	0.0372114	2.78871	0.00529177	0.0143079	BHLHE41	NoSig
PTTG1	1.4951	0.103683	0.0433939	2.38933	0.0168789	0.0401536	PTTG1	NoSig
ITGB2	1.06181	0.103626	0.0445681	2.32512	0.0200656	0.0467284	ITGB2	NoSig
NKX6-1	1.05754	0.103582	0.0446595	2.31937	0.0203748	0.0473535	NKX6-1	NoSig
SLCO3A1	1.2046	0.103435	0.0418642	2.47072	0.013484	0.0329766	SLCO3A1	NoSig
GRIA2	1.04279	0.103099	0.0449776	2.29223	0.0218927	NA	GRIA2	NoSig
PDXK	1.60316	0.10284	0.0365832	2.81112	0.00493691	0.0134266	PDXK	NoSig
RNPC3	1.66096	0.102591	0.0362535	2.82982	0.00465747	0.0127618	RNPC3	NoSig
CDC20	1.1645	0.102169	0.0426545	2.39528	0.0166076	0.0396057	CDC20	NoSig
SNRPD1	2.63818	0.102116	0.0378777	2.69595	0.00701888	0.0184488	SNRPD1	NoSig
WNT11	1.06081	0.102085	0.0445948	2.28917	0.0220695	0.0508643	WNT11	NoSig
LYPD6B	1.42037	0.10188	0.0386167	2.63823	0.00833391	0.0214914	LYPD6B	NoSig
SHKBP1	1.18503	0.101664	0.0421963	2.40932	0.0159822	0.0382564	SHKBP1	NoSig
AC023034.1	1.04176	0.101528	0.044997	2.25633	0.0240499	NA	AC023034.1	NoSig
GNGT1	1.06809	0.10129	0.0444389	2.27931	0.0226488	0.0519929	GNGT1	NoSig
A2M	1.1763	0.100914	0.0423939	2.3804	0.017294	0.0410485	A2M	NoSig
FAM69B	1.06179	0.100889	0.0445739	2.2634	0.0236111	0.0537762	FAM69B	NoSig
KLHDC8B	1.12441	0.100816	0.0433174	2.32737	0.0199457	0.0464775	KLHDC8B	NoSig
CCND1	2.09949	0.100549	0.0398085	2.52581	0.0115431	0.0287264	CCND1	NoSig
RAD51AP1	1.12194	0.100404	0.0433688	2.31512	0.0206062	0.0478626	RAD51AP1	NoSig
SPCS2	2.76338	0.100368	0.0376275	2.6674	0.00764398	0.0199249	SPCS2	NoSig
FBXO17	1.15999	0.100206	0.0426516	2.34941	0.0188032	0.0441877	FBXO17	NoSig
RHOXF1	1.037	0.099984	0.045102	2.21684	0.0266338	NA	RHOXF1	NoSig
COX17	2.04866	0.0998984	0.0375295	2.66186	0.00777094	0.0201968	COX17	NoSig
LRRC32	1.05202	0.0998677	0.04478	2.23018	0.0257353	0.0579881	LRRC32	NoSig
SERP1	4.07553	0.0997952	0.0397476	2.51072	0.0120486	0.02985	SERP1	NoSig
NAA10	1.75112	0.0995819	0.0353334	2.81835	0.00482713	0.0131566	NAA10	NoSig
THBS1	1.10842	0.0994599	0.043645	2.27884	0.0226767	0.0520466	THBS1	NoSig
FARP1	1.77723	0.0994258	0.0347393	2.86206	0.004209	0.0116825	FARP1	NoSig
CHD3	1.4287	0.0993808	0.0384674	2.5835	0.00978023	0.0247978	CHD3	NoSig
COL9A3	1.12668	0.0992497	0.043283	2.29304	0.0218458	0.0504488	COL9A3	NoSig
PER2	1.16959	0.099228	0.0424791	2.33592	0.0194952	0.0455739	PER2	NoSig
NPR1	1.31415	0.0992265	0.0401085	2.47395	0.0133627	0.0327561	NPR1	NoSig
SDF2L1	1.54323	0.0990681	0.0371487	2.6668	0.00765769	0.0199516	SDF2L1	NoSig
HLA-E	2.67796	0.0989267	0.0413479	2.39255	0.0167319	0.039846	HLA-E	NoSig
TBL1XR1	2.19821	0.0989094	0.0346494	2.85458	0.00430938	0.011924	TBL1XR1	NoSig
SMIM8	1.20565	0.0987661	0.0418376	2.3607	0.0182403	0.0430305	SMIM8	NoSig
BRD9	1.41946	0.0986808	0.0385882	2.55728	0.0105495	0.0264739	BRD9	NoSig
TACSTD2	2.44973	0.098552	0.0457752	2.15296	0.031322	0.0687212	TACSTD2	NoSig
PTDSS1	1.21859	0.0983727	0.0416198	2.3636	0.0180981	0.0427298	PTDSS1	NoSig
NPAS2	1.20544	0.0981251	0.0418646	2.34387	0.0190848	0.0447227	NPAS2	NoSig
HOXA10-AS	1.03775	0.0980172	0.0450882	2.1739	0.0297129	NA	HOXA10-AS	NoSig
MBNL1-AS1	1.11491	0.0979376	0.0435197	2.25042	0.0244221	0.0553301	MBNL1-AS1	NoSig
EYA4	1.09088	0.0978055	0.0439789	2.22392	0.0261539	0.0588742	EYA4	NoSig
P2RY6	1.0518	0.097751	0.0447865	2.1826	0.0290652	0.0644894	P2RY6	NoSig
CDC5L	1.75345	0.0977444	0.035575	2.74756	0.00600411	0.0160395	CDC5L	NoSig
DUSP22	1.19809	0.0975951	0.0419687	2.32543	0.0200492	0.0466996	DUSP22	NoSig
TRBC1	1.04704	0.0975922	0.0448881	2.17412	0.0296959	0.0656752	TRBC1	NoSig
RASIP1	1.07382	0.0975388	0.044326	2.20049	0.0277721	0.0619877	RASIP1	NoSig
RABL2B	1.13876	0.0973855	0.0430455	2.26239	0.0236734	0.0538864	RABL2B	NoSig
RNF130	1.26572	0.0972883	0.0408432	2.38199	0.0172191	0.0408876	RNF130	NoSig
HOXA7	1.04451	0.0971421	0.0449436	2.16142	0.0306626	NA	HOXA7	NoSig
OXCT1	1.09812	0.09706	0.0438354	2.21419	0.0268156	0.0601303	OXCT1	NoSig
EVA1B	1.26266	0.0968386	0.0409438	2.36516	0.0180225	0.0425772	EVA1B	NoSig
RNF207	1.1851	0.0967598	0.042201	2.29283	0.0218576	0.050466	RNF207	NoSig
ENO3	1.04852	0.0964749	0.0448584	2.15065	0.0315037	0.0690416	ENO3	NoSig
DRAP1	2.10785	0.0964637	0.0353525	2.72862	0.00635991	0.0169005	DRAP1	NoSig
RNF8	1.38675	0.0963937	0.0390396	2.46913	0.0135444	0.0330894	RNF8	NoSig
TARS3	1.0696	0.0961127	0.0444133	2.16405	0.0304603	0.0671609	TARS3	NoSig
AHCY	1.71808	0.0960148	0.0358011	2.68189	0.00732066	0.0191466	AHCY	NoSig
CRTAC1	1.14569	0.0959965	0.0429454	2.23532	0.0253966	0.0572918	CRTAC1	NoSig
VIPR2	1.04931	0.0959181	0.0448421	2.13902	0.032434	0.0707198	VIPR2	NoSig
IGHG2	1.0375	0.0958701	0.0450954	2.12594	0.0335084	NA	IGHG2	NoSig
FBLN5	1.07507	0.0957296	0.0443026	2.16081	0.0307099	0.0675827	FBLN5	NoSig
TENT5B	1.06704	0.0956676	0.0444774	2.15092	0.0314822	0.0690172	TENT5B	NoSig
FAM50A	1.49073	0.0954265	0.0377024	2.53104	0.0113724	0.0283685	FAM50A	NoSig
XKR4	1.08811	0.0953268	0.0440408	2.16451	0.030425	0.0671085	XKR4	NoSig
CARS2	1.40875	0.0952213	0.0387473	2.4575	0.0139909	0.0340488	CARS2	NoSig
ZNF771	1.14721	0.0949782	0.0428906	2.21443	0.0267992	0.0601053	ZNF771	NoSig
AKR1B1	1.32254	0.0949288	0.039986	2.37405	0.0175942	0.0416842	AKR1B1	NoSig
ELFN1-AS1	1.05832	0.0947844	0.0446523	2.12272	0.0337771	0.0731123	ELFN1-AS1	NoSig
PRDX5	4.13019	0.0946812	0.0425275	2.22635	0.0259905	0.0585518	PRDX5	NoSig
RIMKLB	1.25578	0.0946319	0.0410078	2.30766	0.0210183	0.0487513	RIMKLB	NoSig
TMEM109	1.23165	0.0944492	0.0413998	2.28139	0.0225253	0.0517503	TMEM109	NoSig
FAHD2B	1.08309	0.0944481	0.0441367	2.1399	0.0323629	0.0705912	FAHD2B	NoSig
UROD	1.34859	0.0942938	0.0396082	2.38066	0.0172816	0.0410275	UROD	NoSig
INSIG1	1.16578	0.0942638	0.042563	2.21469	0.0267814	0.060077	INSIG1	NoSig
MRM3	1.10463	0.0942219	0.0437062	2.1558	0.0310992	0.0683227	MRM3	NoSig
SUCLG1	1.76966	0.094141	0.0350565	2.68541	0.00724419	0.0189754	SUCLG1	NoSig
DEPTOR	1.19484	0.0940433	0.0420462	2.23667	0.0253081	0.0571254	DEPTOR	NoSig
CTCFL	1.11492	0.0940258	0.0435078	2.16113	0.0306855	0.0675419	CTCFL	NoSig
COL5A1	1.07211	0.0938424	0.0443649	2.11524	0.0344094	0.0741627	COL5A1	NoSig
VTCN1	1.15474	0.0936989	0.0428005	2.1892	0.0285821	0.0635998	VTCN1	NoSig
CD37	1.0523	0.0936953	0.044781	2.0923	0.0364115	0.0777699	CD37	NoSig
UXS1	1.21862	0.0936022	0.0416218	2.24887	0.0245206	0.0555315	UXS1	NoSig
YIF1B	1.16924	0.0935929	0.0424878	2.20282	0.0276076	0.0616799	YIF1B	NoSig
IGHA1	1.16957	0.0935823	0.0428929	2.18176	0.029127	0.064577	IGHA1	NoSig
MAMSTR	1.09687	0.0935317	0.0438623	2.13239	0.0329747	0.071683	MAMSTR	NoSig
CBX1	1.53248	0.0934925	0.0372701	2.50851	0.012124	0.0300241	CBX1	NoSig
GZMB	1.05831	0.0934098	0.0446604	2.09156	0.0364781	0.0778835	GZMB	NoSig
PPP1CA	2.29836	0.0933837	0.0375202	2.48889	0.0128143	0.0315249	PPP1CA	NoSig
PIGZ	1.11365	0.0931582	0.0435336	2.13991	0.0323618	0.0705912	PIGZ	NoSig
TFAM	1.47161	0.0929708	0.0379375	2.45063	0.0142606	0.0346132	TFAM	NoSig
CPQ	1.13468	0.0928776	0.04313	2.15343	0.0312845	0.068652	CPQ	NoSig
FAM96A	1.23286	0.0928739	0.0413941	2.24365	0.0248549	0.056168	FAM96A	NoSig
RNF152	1.08539	0.092836	0.0440965	2.10529	0.0352657	0.0757049	RNF152	NoSig
OTUD6B-AS1	1.51098	0.0926845	0.0374383	2.47566	0.0132989	0.0326203	OTUD6B-AS1	NoSig
SGO1	1.11814	0.0926327	0.0434617	2.13137	0.0330591	0.0718288	SGO1	NoSig
PAX6	1.04253	0.0925973	0.0449888	2.05823	0.039568	NA	PAX6	NoSig
CYYR1-AS1	1.05281	0.0924059	0.044784	2.06337	0.0390778	0.0823429	CYYR1-AS1	NoSig
PEG10	1.38821	0.0924048	0.039307	2.35084	0.0187309	0.0440266	PEG10	NoSig
TRIB1	1.41069	0.0923965	0.0389592	2.37162	0.0177102	0.0418992	TRIB1	NoSig
GLRX3	1.38767	0.0923405	0.0390413	2.3652	0.0180205	0.0425772	GLRX3	NoSig
ARID5A	1.15222	0.0920206	0.0428094	2.14954	0.0315913	0.0691683	ARID5A	NoSig
POP4	1.35513	0.0919945	0.0394961	2.32921	0.0198481	0.0462962	POP4	NoSig
IL1B	1.05029	0.0919453	0.0448279	2.05107	0.0402598	0.0844197	IL1B	NoSig
CDCA5	1.1099	0.0918528	0.0436075	2.10635	0.0351737	0.0755293	CDCA5	NoSig
NTF3	1.06104	0.0918528	0.0446002	2.05947	0.0394489	0.0829964	NTF3	NoSig
PSMC3	1.74436	0.0917827	0.0355266	2.58349	0.00978061	0.0247978	PSMC3	NoSig
RPLP1	65.1662	0.0914795	0.0581783	1.5724	0.115858	0.202103	RPLP1	NoSig
ENY2	2.49012	0.0914757	0.0374992	2.4394	0.0147115	0.0355811	ENY2	NoSig
STX5	1.27648	0.0914725	0.0406776	2.24872	0.0245303	0.0555426	STX5	NoSig
IDH2	1.74888	0.0914076	0.0377742	2.41984	0.0155273	0.0373131	IDH2	NoSig
MCRIP1	1.54175	0.0913469	0.0371147	2.46121	0.013847	0.0337623	MCRIP1	NoSig
ZNF703	1.30928	0.0913333	0.0401927	2.27239	0.0230632	0.0527145	ZNF703	NoSig
AEBP1	1.0881	0.0913183	0.0440413	2.07347	0.0381285	0.0806945	AEBP1	NoSig
FCGR3A	1.03549	0.0912913	0.0451441	2.02222	0.0431535	NA	FCGR3A	NoSig
TMEM173	1.17775	0.091276	0.0423522	2.15517	0.0311487	0.0683928	TMEM173	NoSig
ARRB2	1.08761	0.0912289	0.0440487	2.07109	0.0383504	0.0810901	ARRB2	NoSig
SMIM10L1	1.40449	0.0910234	0.0388079	2.34549	0.0190023	0.0445563	SMIM10L1	NoSig
HAGHL	1.10114	0.0909729	0.0437791	2.078	0.0377095	0.0799864	HAGHL	NoSig
BIN1	1.27096	0.0906319	0.0407833	2.22228	0.0262646	0.0590842	BIN1	NoSig
FGFBP1	1.04603	0.0904634	0.0449209	2.01384	0.0440267	0.0909864	FGFBP1	NoSig
TADA3	1.51166	0.0903751	0.0374665	2.41216	0.0158585	0.0379909	TADA3	NoSig
PKHD1L1	1.07513	0.0903213	0.044318	2.03803	0.0415471	0.0866463	PKHD1L1	NoSig
2023-09-01	1.05628	0.0902927	0.0446994	2.02	0.0433838	0.089866	2023-09-01	NoSig
MRPS5	1.58918	0.0902662	0.0365284	2.47113	0.0134688	0.0329535	MRPS5	NoSig
SGCE	1.28305	0.0901908	0.0405857	2.22223	0.0262676	0.0590842	SGCE	NoSig
TGFBI	1.04828	0.0901884	0.0448772	2.00967	0.044466	0.0918124	TGFBI	NoSig
MYBL2	1.1074	0.0901019	0.0436726	2.06312	0.0391011	0.0823772	MYBL2	NoSig
FN3K	1.17788	0.0900435	0.0423416	2.1266	0.0334536	0.0725203	FN3K	NoSig
MACROD2	1.18756	0.0898123	0.0421881	2.12886	0.0332661	0.0721949	MACROD2	NoSig
PRRT3-AS1	1.03875	0.0897999	0.045075	1.99223	0.0463457	NA	PRRT3-AS1	NoSig
CPNE3	1.61463	0.0897319	0.0374276	2.39748	0.0165083	0.0394173	CPNE3	NoSig
KHDRBS3	1.15976	0.0895128	0.0426806	2.09727	0.0359699	0.0769258	KHDRBS3	NoSig
SLC34A2	1.60088	0.0894271	0.0432205	2.06909	0.0385377	0.0814268	SLC34A2	NoSig
DARS1	1.23721	0.0894251	0.0413271	2.16384	0.0304768	0.0671846	DARS1	NoSig
PALMD	1.15175	0.0894125	0.0428335	2.08744	0.0368481	0.0785	PALMD	NoSig
C6orf226	1.19759	0.0890198	0.0419913	2.11996	0.0340097	0.0734786	C6orf226	NoSig
KIF20B	1.16051	0.0890134	0.0426654	2.08632	0.03695	0.0786065	KIF20B	NoSig
ZSWIM7	1.20034	0.088865	0.041938	2.11896	0.0340938	0.0736193	ZSWIM7	NoSig
RGMA	1.06332	0.0888449	0.0445509	1.99423	0.0461267	0.0947188	RGMA	NoSig
CYB5D2	1.159	0.0887579	0.0427182	2.07776	0.0377319	0.0799864	CYB5D2	NoSig
FEN1	1.17351	0.088714	0.0424234	2.09116	0.0365139	0.077936	FEN1	NoSig
SPSB1	1.15848	0.0886732	0.0426927	2.07701	0.0378003	0.0800875	SPSB1	NoSig
CAMK1	1.09511	0.0885777	0.043902	2.01762	0.0436305	0.0902802	CAMK1	NoSig
RIMBP2	1.03929	0.0884956	0.0450636	1.96379	0.0495543	NA	RIMBP2	NoSig
TUNAR	1.03552	0.0884833	0.0451458	1.95994	0.0500024	NA	TUNAR	NoSig
LINC01541	1.03177	0.088471	0.0452318	1.95595	0.0504715	NA	LINC01541	NoSig
FAM20A	1.13123	0.0884255	0.0432033	2.04673	0.0406847	0.085126	FAM20A	NoSig
GYPC	1.11563	0.0882905	0.043506	2.02939	0.042419	0.0882139	GYPC	NoSig
MRPS15	1.76385	0.088132	0.0363498	2.42455	0.0153274	0.0368787	MRPS15	NoSig
RHOG	1.25716	0.0879201	0.040995	2.14465	0.0319805	0.0698968	RHOG	NoSig
BNC2	1.08411	0.0879189	0.0441268	1.99242	0.0463255	0.0950649	BNC2	NoSig
RBM17	2.08288	0.0878969	0.0352144	2.49605	0.0125585	0.0309743	RBM17	NoSig
ATP5MPL	2.58581	0.087859	0.0443636	1.98043	0.0476553	0.0972725	ATP5MPL	NoSig
MLST8	1.20884	0.0878435	0.0417956	2.10174	0.0355763	0.076281	MLST8	NoSig
NOM1	1.32296	0.0878241	0.0399683	2.19734	0.0279959	0.0624271	NOM1	NoSig
D2HGDH	1.18638	0.0877681	0.042184	2.0806	0.0374705	0.0795631	D2HGDH	NoSig
PSMB7	2.31622	0.0876392	0.0377029	2.32447	0.0201006	0.0468005	PSMB7	NoSig
CAVIN3	1.27345	0.0875901	0.0407455	2.14969	0.0315801	0.0691683	CAVIN3	NoSig
HSPA12A	1.20265	0.0874202	0.0419051	2.08614	0.0369656	0.0786205	HSPA12A	NoSig
EMP1	1.43327	0.0872944	0.0404907	2.15591	0.0310905	0.0683166	EMP1	NoSig
SMIM1	1.18329	0.0872653	0.0422568	2.06512	0.038912	0.0820681	SMIM1	NoSig
PRICKLE1	1.07309	0.0872462	0.0443517	1.96714	0.0491667	0.0997258	PRICKLE1	NoSig
BLOC1S2	1.21611	0.08723	0.0416711	2.0933	0.0363227	0.0776087	BLOC1S2	NoSig
TMX2	1.44355	0.0872195	0.0382902	2.27786	0.0227352	0.0521395	TMX2	NoSig
YJU2B	1.15331	0.0871467	0.0427862	2.03679	0.0416707	0.0868352	YJU2B	NoSig
SPI1	1.04677	0.0871297	0.0449039	1.94036	0.0523357	0.104907	SPI1	NoSig
CELSR2	1.20765	0.0870373	0.0418198	2.08125	0.0374114	0.0794522	CELSR2	NoSig
NENF	1.98878	0.0870054	0.0369325	2.3558	0.0184831	0.0435168	NENF	NoSig
ARL3	1.45279	0.0869806	0.0382024	2.27684	0.022796	0.0522237	ARL3	NoSig
UQCR10	2.94739	0.0868146	0.0375737	2.31051	0.0208597	0.0484221	UQCR10	NoSig
TREM2	1.03349	0.0866936	0.0451965	1.91815	0.0550923	NA	TREM2	NoSig
GINS4	1.08836	0.0866868	0.0440401	1.96836	0.0490267	0.099494	GINS4	NoSig
DPH7	1.31822	0.086559	0.040036	2.16203	0.0306158	0.0674141	DPH7	NoSig
UPK3B	1.13096	0.0864531	0.0432196	2.00032	0.0454653	0.0935762	UPK3B	NoSig
LHPP	1.09437	0.0864495	0.0439176	1.96845	0.0490165	0.0994908	LHPP	NoSig
DGCR2	1.23322	0.0864298	0.0413816	2.08861	0.0367432	0.0783197	DGCR2	NoSig
MED30	1.24767	0.0864148	0.0411468	2.10016	0.0357149	0.0764792	MED30	NoSig
LIMD2	1.20735	0.0863924	0.0418369	2.06498	0.038925	0.0820718	LIMD2	NoSig
ACP2	1.17075	0.0863881	0.0424661	2.03429	0.0419229	0.087276	ACP2	NoSig
AC245595.1	1.12667	0.0863462	0.0432909	1.99456	0.0460911	0.0946793	AC245595.1	NoSig
PGAP4	1.07511	0.0862627	0.0443111	1.94675	0.0515646	0.103647	PGAP4	NoSig
LINC02381	1.24288	0.0862353	0.041371	2.08444	0.0371202	0.0788915	LINC02381	NoSig
HSPB6	1.08908	0.0861557	0.0440377	1.95641	0.0504171	0.101852	HSPB6	NoSig
TGFB2	1.15048	0.0860388	0.0428565	2.0076	0.0446857	0.0921678	TGFB2	NoSig
TRA2B	2.42497	0.0859254	0.0374005	2.29744	0.0215937	0.0499163	TRA2B	NoSig
SCRN2	1.20013	0.0857956	0.0419436	2.0455	0.0408056	0.0853481	SCRN2	NoSig
CTNNBIP1	1.23993	0.0857554	0.0412728	2.07777	0.0377307	0.0799864	CTNNBIP1	NoSig
NDUFS3	1.88813	0.0857153	0.0349418	2.45309	0.0141635	0.034428	NDUFS3	NoSig
KCNMB2-AS1	1.09735	0.0856688	0.0438642	1.95305	0.0508139	0.10248	KCNMB2-AS1	NoSig
SSB	3.08777	0.0856284	0.0391951	2.18467	0.0289132	0.0642381	SSB	NoSig
FUNDC2	1.55576	0.0856152	0.0373549	2.29194	0.0219091	0.0505649	FUNDC2	NoSig
GLDC	1.04528	0.0854535	0.0449376	1.9016	0.057223	0.113101	GLDC	NoSig
BTG3	1.93695	0.0854419	0.0376692	2.26822	0.0233161	0.0532297	BTG3	NoSig
DENND11	1.15031	0.0853645	0.0428452	1.99239	0.046328	0.0950649	DENND11	NoSig
ADA	1.07007	0.0853299	0.0444176	1.92108	0.0547213	0.108992	ADA	NoSig
SEPTIN11	1.1127	0.085145	0.0435605	1.95464	0.0506259	0.102185	SEPTIN11	NoSig
MRPL43	1.62612	0.0848767	0.0361858	2.34558	0.0189975	0.0445542	MRPL43	NoSig
OGDHL	1.08915	0.0848215	0.0440249	1.92667	0.0540208	0.107837	OGDHL	NoSig
NEURL1	1.07458	0.084816	0.0443229	1.91359	0.0556721	0.110617	NEURL1	NoSig
RHNO1	1.1322	0.0847464	0.0431817	1.96255	0.0496983	0.100628	RHNO1	NoSig
C2orf88	2.66508	0.0846773	0.0466842	1.81383	0.0697038	0.133339	C2orf88	NoSig
ZBED2	1.14623	0.0846641	0.0429277	1.97225	0.048581	0.0987624	ZBED2	NoSig
GINM1	1.29653	0.0843765	0.04037	2.09008	0.0366105	0.0780799	GINM1	NoSig
PCDH10	1.04252	0.0842275	0.0450017	1.87165	0.061255	NA	PCDH10	NoSig
AIF1L	1.34559	0.0841406	0.0397866	2.1148	0.0344471	0.0742301	AIF1L	NoSig
KLC4	1.21814	0.0839746	0.0416357	2.01689	0.0437068	0.0904189	KLC4	NoSig
TMEM61	1.07006	0.0839704	0.0444192	1.89041	0.0587035	0.115359	TMEM61	NoSig
RAB28	1.13146	0.0839703	0.0431967	1.94391	0.0519067	0.104173	RAB28	NoSig
FGF9	1.08413	0.0838944	0.044138	1.90073	0.0573372	0.11323	FGF9	NoSig
SLTM	1.80241	0.0838913	0.0345208	2.43017	0.0150917	0.0364172	SLTM	NoSig
EMC4	1.57776	0.0838022	0.0367548	2.28004	0.0226056	0.0519061	EMC4	NoSig
FAM189B	1.18428	0.0837487	0.0422265	1.98332	0.0473317	0.0967324	FAM189B	NoSig
C17orf97	1.10463	0.083691	0.0437169	1.91438	0.0555711	0.110438	C17orf97	NoSig
GAS8	1.1117	0.083656	0.0435774	1.91971	0.0548946	0.109262	GAS8	NoSig
ALDH1A3-AS1	1.03653	0.0830608	0.0451289	1.84052	0.0656916	NA	ALDH1A3-AS1	NoSig
DPM3	1.80562	0.0830302	0.0364916	2.27532	0.0228866	0.0523832	DPM3	NoSig
CAVIN1	1.30903	0.0829655	0.0402167	2.06296	0.0391164	0.0823944	CAVIN1	NoSig
ADRM1	1.8105	0.0827807	0.0354008	2.33838	0.0193674	0.0453299	ADRM1	NoSig
WDYHV1	1.08409	0.0825521	0.0441293	1.87069	0.0613884	0.119924	WDYHV1	NoSig
WASL-DT	1.08037	0.0825202	0.0442072	1.86667	0.061948	0.120834	WASL-DT	NoSig
ZC3H8	1.29859	0.0824475	0.0403408	2.04377	0.0409761	0.0856584	ZC3H8	NoSig
AKAP9	2.94002	0.0824418	0.0367206	2.24511	0.0247611	0.0560215	AKAP9	NoSig
PEMT	1.1655	0.0823705	0.042565	1.93517	0.0529694	0.105939	PEMT	NoSig
EREG	1.03249	0.0822745	0.045222	1.81935	0.0688582	NA	EREG	NoSig
B3GAT3	1.39299	0.0821104	0.0389702	2.107	0.0351172	0.0754639	B3GAT3	NoSig
SASH1	1.1425	0.0820948	0.0429905	1.9096	0.0561846	0.111466	SASH1	NoSig
LPAR3	1.23799	0.0819084	0.0413517	1.98077	0.0476168	0.0972196	LPAR3	NoSig
APOO	1.14471	0.0818593	0.0429494	1.90595	0.0566572	0.112135	APOO	NoSig
MTHFD2L	1.29784	0.0817698	0.040351	2.02646	0.0427172	0.0886901	MTHFD2L	NoSig
EMC9	1.17777	0.0813993	0.0423499	1.92206	0.0545978	0.108783	EMC9	NoSig
NAXE	1.84801	0.0813839	0.0355237	2.29097	0.0219649	0.0506735	NAXE	NoSig
CCDC124	1.58259	0.081195	0.0366953	2.21268	0.0269198	0.0603175	CCDC124	NoSig
ALKBH3	1.15522	0.0811948	0.0427547	1.89909	0.0575532	0.113502	ALKBH3	NoSig
BID	1.27444	0.0808992	0.0407364	1.98592	0.0470421	0.0962579	BID	NoSig
PIF1	1.06333	0.0806375	0.0445829	1.80871	0.0704964	0.134567	PIF1	NoSig
ZCWPW1	1.09515	0.0806096	0.0439081	1.83587	0.0663769	0.128095	ZCWPW1	NoSig
FBN2	1.05102	0.0803213	0.0448226	1.79198	0.0731358	0.138761	FBN2	NoSig
HMGB2	1.81435	0.0803173	0.0414045	1.93982	0.0524014	0.105015	HMGB2	NoSig
NUPR1	2.07952	0.0801917	0.0474144	1.6913	0.0907805	0.165629	NUPR1	NoSig
CLIP1	1.52468	0.0800912	0.0373088	2.14671	0.0318165	0.0695957	CLIP1	NoSig
FDPS	2.57419	0.0800881	0.0367054	2.18192	0.0291156	0.0645641	FDPS	NoSig
RCC1	1.14545	0.0800879	0.0429394	1.86514	0.0621621	0.12117	RCC1	NoSig
CLK3	1.26575	0.0800577	0.0408574	1.95944	0.0500614	0.10124	CLK3	NoSig
TMA7	4.73367	0.079993	0.043526	1.83782	0.0660887	0.12756	TMA7	NoSig
UFC1	2.86073	0.0799761	0.0392167	2.03934	0.0414164	0.0864334	UFC1	NoSig
LOC157273	1.03502	0.0799556	0.0451658	1.77027	0.0766825	NA	LOC157273	NoSig
STRAP	1.77697	0.0797863	0.0353601	2.25639	0.024046	0.0546447	STRAP	NoSig
CALML5	1.05176	0.0797709	0.0453103	1.76055	0.0783154	0.146558	CALML5	NoSig
DAAM1	1.51506	0.0797608	0.0374621	2.12911	0.0332455	0.072177	DAAM1	NoSig
TPD52L2	1.49022	0.079754	0.0376924	2.11592	0.0343517	0.0740797	TPD52L2	NoSig
EXOSC4	1.40118	0.0796762	0.0388887	2.04883	0.0404791	0.0847877	EXOSC4	NoSig
SYT8	1.09993	0.0795117	0.0438247	1.81431	0.0696295	0.133285	SYT8	NoSig
C14orf132	1.07359	0.0792091	0.0443485	1.78606	0.0740893	0.14018	C14orf132	NoSig
H1-10	1.4226	0.0791791	0.039427	2.00824	0.0446175	0.0920728	H1-10	NoSig
FTCD	1.04502	0.0791411	0.0449492	1.76068	0.0782924	0.146555	FTCD	NoSig
LINC01006	1.19283	0.0790922	0.0420796	1.87959	0.0601644	0.117811	LINC01006	NoSig
HSPB2	1.04075	0.0789959	0.0450422	1.75382	0.079461	NA	HSPB2	NoSig
STAG1	1.32617	0.0789877	0.0399263	1.97834	0.0478907	0.0976327	STAG1	NoSig
TNFSF13B	1.05479	0.0789834	0.044743	1.76527	0.0775186	0.145388	TNFSF13B	NoSig
RUSC1	1.28722	0.078974	0.0405239	1.94883	0.0513161	0.103206	RUSC1	NoSig
APH1A	1.99211	0.0789727	0.0344446	2.29275	0.0218626	0.0504674	APH1A	NoSig
CENPA	1.07207	0.0789197	0.0443912	1.77782	0.0754328	0.142327	CENPA	NoSig
RGS2	1.11041	0.0788425	0.0436149	1.8077	0.0706538	0.134779	RGS2	NoSig
PRSS1	1.08836	0.0786669	0.0441964	1.77994	0.0750861	0.141812	PRSS1	NoSig
PMVK	1.58408	0.0786343	0.036666	2.14461	0.0319843	0.0698968	PMVK	NoSig
ALPL	1.0916	0.0786182	0.0439857	1.78736	0.0738797	0.139943	ALPL	NoSig
SRF	1.23469	0.0784259	0.0413705	1.89569	0.0580004	0.114209	SRF	NoSig
PUSL1	1.14897	0.0781828	0.0428739	1.82355	0.0682199	0.130954	PUSL1	NoSig
HAT1	1.33836	0.078163	0.0397528	1.96622	0.0492728	0.0998712	HAT1	NoSig
SIGIRR	1.33133	0.0781628	0.0398579	1.96103	0.0498751	0.100898	SIGIRR	NoSig
AC084033.3	1.08534	0.0780949	0.0441114	1.7704	0.0766602	0.144104	AC084033.3	NoSig
PCBP4	1.16901	0.0780021	0.0425077	1.83501	0.0665037	0.128254	PCBP4	NoSig
GPC6	1.05205	0.0777514	0.0448017	1.73546	0.0826599	0.153345	GPC6	NoSig
CDH18	1.04504	0.0777495	0.0449506	1.72967	0.08369	0.154894	CDH18	NoSig
NRTN	1.0656	0.077658	0.0445162	1.74449	0.0810738	0.150813	NRTN	NoSig
BORCS8	1.24695	0.0775473	0.0411632	1.8839	0.0595788	0.116802	BORCS8	NoSig
CAP2	1.13846	0.0775451	0.0430724	1.80034	0.0718063	0.13664	CAP2	NoSig
TMLHE	1.11043	0.0775331	0.0436089	1.77792	0.0754174	0.142322	TMLHE	NoSig
AC092803.2	1.04025	0.0774978	0.0450543	1.7201	0.0854145	NA	AC092803.2	NoSig
CDKN3	1.13467	0.0774974	0.0431747	1.79497	0.0726584	0.137945	CDKN3	NoSig
SND1-IT1	1.13801	0.0774541	0.0430791	1.79795	0.0721846	0.137248	SND1-IT1	NoSig
SOHLH1	1.03224	0.0772923	0.0452295	1.70889	0.0874709	NA	SOHLH1	NoSig
BCL11A	1.2979	0.0772871	0.0403914	1.91346	0.0556897	0.110617	BCL11A	NoSig
TRBC2	1.04478	0.0770027	0.0449589	1.71273	0.0867614	0.159602	TRBC2	NoSig
KLHL14	1.20141	0.0769236	0.0419388	1.83418	0.0666266	0.128406	KLHL14	NoSig
TMEM187	1.10366	0.0769177	0.0437433	1.75839	0.0786815	0.147188	TMEM187	NoSig
TRIAP1	1.37191	0.0768724	0.0392713	1.95747	0.0502925	0.101672	TRIAP1	NoSig
TUBG1	1.18628	0.0767329	0.0422035	1.81816	0.069039	0.132351	TUBG1	NoSig
VSIG4	1.02924	0.0766842	0.0452949	1.693	0.0904559	NA	VSIG4	NoSig
WDR72	1.06708	0.0765866	0.0444872	1.72154	0.0851524	0.157036	WDR72	NoSig
CD83	1.09837	0.0765804	0.0438535	1.74628	0.0807625	0.150475	CD83	NoSig
SPNS1	1.26193	0.0765644	0.040922	1.87098	0.0613478	0.119885	SPNS1	NoSig
MS4A7	1.03199	0.0765368	0.0452352	1.69197	0.0906509	NA	MS4A7	NoSig
VCAN	1.04226	0.0765017	0.0450147	1.69948	0.0892283	NA	VCAN	NoSig
SMC1B	1.05957	0.0764783	0.0446442	1.71306	0.086701	0.159541	SMC1B	NoSig
CEP70	1.23295	0.0763623	0.0414001	1.8445	0.0651108	0.12605	CEP70	NoSig
GPX7	1.11412	0.0762747	0.0435407	1.7518	0.0798077	0.149025	GPX7	NoSig
CSK	1.16978	0.0762699	0.0424982	1.79466	0.0727076	0.138016	CSK	NoSig
COPS9	2.06707	0.0762496	0.0359829	2.11905	0.0340862	0.0736166	COPS9	NoSig
CEP19	1.07155	0.0761072	0.0443955	1.7143	0.0864738	0.159198	CEP19	NoSig
KCTD14	1.08884	0.0760905	0.0440411	1.72772	0.084039	0.155407	KCTD14	NoSig
GPR180	1.15475	0.0760671	0.0427692	1.77855	0.075314	0.142191	GPR180	NoSig
SEMA3B	1.37953	0.0758999	0.0391758	1.93742	0.0526943	0.105479	SEMA3B	NoSig
APBB1	1.05604	0.0757836	0.0447172	1.69473	0.0901266	0.164669	APBB1	NoSig
RAB3IL1	1.0663	0.0757566	0.0445024	1.70231	0.0886981	0.162571	RAB3IL1	NoSig
FABP4	1.028	0.0757223	0.0453234	1.67071	0.0947789	NA	FABP4	NoSig
USP11	1.42337	0.0757113	0.0385768	1.96261	0.0496912	0.100628	USP11	NoSig
PCBD1	2.67214	0.0756274	0.0386676	1.95583	0.0504848	0.101954	PCBD1	NoSig
PTCH2	1.06534	0.0755598	0.0445258	1.69699	0.0896991	0.164069	PTCH2	NoSig
FTSJ1	1.10691	0.0755597	0.0436812	1.7298	0.0836661	0.15489	FTSJ1	NoSig
SOX5	1.11345	0.0754809	0.0435555	1.73298	0.0830991	0.154086	SOX5	NoSig
ABHD12	1.276	0.0754407	0.0406991	1.85362	0.0637936	0.123913	ABHD12	NoSig
PLAT	1.31382	0.0753931	0.040558	1.85889	0.0630421	0.122618	PLAT	NoSig
BEST1	1.04327	0.0753078	0.0449907	1.67385	0.0941597	NA	BEST1	NoSig
NUDT8	1.20861	0.0751675	0.0418148	1.79763	0.0722361	0.137323	NUDT8	NoSig
MS4A4A	1.02823	0.0750656	0.0453199	1.65635	0.0976512	NA	MS4A4A	NoSig
ABCB8	1.20441	0.0750281	0.0418831	1.79137	0.0732339	0.138901	ABCB8	NoSig
HEBP1	1.28273	0.0748473	0.0405951	1.84375	0.0652197	0.126212	HEBP1	NoSig
HACD2	1.33416	0.0747762	0.039828	1.87748	0.0604525	0.118275	HACD2	NoSig
UBE2F	1.27094	0.0746129	0.0407797	1.82966	0.0673013	0.129448	UBE2F	NoSig
DNAJC11	1.20192	0.0745895	0.0419256	1.77909	0.075225	0.142051	DNAJC11	NoSig
AVPI1	1.13269	0.0745606	0.0431851	1.72654	0.0842512	0.155774	AVPI1	NoSig
PMP22	1.07706	0.0744768	0.044285	1.68176	0.0926155	0.168579	PMP22	NoSig
PSMD14	1.59407	0.074457	0.0367058	2.02848	0.0425111	0.0883262	PSMD14	NoSig
PRPF6	1.80437	0.074439	0.0347646	2.14123	0.0322555	0.0704099	PRPF6	NoSig
TCEA2	1.53525	0.0744193	0.0373666	1.9916	0.046415	0.0952098	TCEA2	NoSig
HOXB4	1.13172	0.0743743	0.0432037	1.72148	0.0851637	0.157036	HOXB4	NoSig
CDCA3	1.07282	0.0743177	0.0443771	1.67469	0.0939959	0.17052	CDCA3	NoSig
FAM71E1	1.16424	0.07403	0.0426022	1.7377	0.0822632	0.152634	FAM71E1	NoSig
SPRY1	1.59072	0.0739943	0.0369959	2.00007	0.0454928	0.0936162	SPRY1	NoSig
HES2	1.05633	0.0737677	0.0447188	1.64959	0.0990271	0.178015	HES2	NoSig
IGKV4-1	1.03525	0.0736799	0.0451675	1.63126	0.102836	NA	IGKV4-1	NoSig
CCDC51	1.16776	0.0734195	0.042536	1.72606	0.0843374	0.155859	CCDC51	NoSig
SDHD	1.52069	0.0733652	0.0373556	1.96397	0.0495335	0.100347	SDHD	NoSig
CCL8	1.02998	0.0733042	0.0452968	1.61831	0.105596	NA	CCL8	NoSig
FLNA	1.99668	0.0732215	0.0371927	1.96871	0.0489864	0.0994471	FLNA	NoSig
FOXM1	1.07658	0.073027	0.044296	1.64861	0.0992268	0.178347	FOXM1	NoSig
CERS4	1.1778	0.0727529	0.0423544	1.71772	0.0858484	0.158147	CERS4	NoSig
CEP43	1.06485	0.0727281	0.0445371	1.63298	0.102474	0.183106	CEP43	NoSig
AL355338.1	1.05452	0.0727248	0.044754	1.62499	0.104165	0.185698	AL355338.1	NoSig
LCP1	1.1157	0.0726441	0.0435153	1.66939	0.0950396	0.172154	LCP1	NoSig
TAF8	1.20713	0.0724944	0.0418379	1.73274	0.083141	0.154114	TAF8	NoSig
IFT27	1.20711	0.0724941	0.0418366	1.73279	0.0831327	0.154114	IFT27	NoSig
FAAP24	1.06005	0.0724584	0.0446366	1.62329	0.104527	0.186114	FAAP24	NoSig
LOC100129917	1.09694	0.0723154	0.0438836	1.64789	0.099375	0.17853	LOC100129917	NoSig
RPH3AL	1.05429	0.0719842	0.0447595	1.60825	0.107781	0.190826	RPH3AL	NoSig
CYB5R3	1.34358	0.0719356	0.0396997	1.81199	0.0699872	0.133815	CYB5R3	NoSig
PLXND1	1.09443	0.071827	0.0439336	1.6349	0.10207	0.182608	PLXND1	NoSig
LINC01320	1.06029	0.0718222	0.0446361	1.60906	0.107603	0.190576	LINC01320	NoSig
GTPBP4	1.53299	0.0717421	0.0372225	1.92739	0.0539315	0.107677	GTPBP4	NoSig
MRPL34	1.61792	0.0717194	0.0362823	1.97671	0.0480747	0.0978703	MRPL34	NoSig
PLK3	1.42326	0.0716197	0.0386449	1.85328	0.0638429	0.123947	PLK3	NoSig
PRCC	1.41248	0.0715354	0.0387156	1.84772	0.0646432	0.125333	PRCC	NoSig
PPIC	1.36811	0.0715143	0.0393812	1.81595	0.0693778	0.132913	PPIC	NoSig
UBA1	1.76268	0.0715015	0.0350623	2.03927	0.0414231	0.0864334	UBA1	NoSig
HACD3	1.80997	0.0714841	0.0352963	2.02526	0.0428409	0.0889159	HACD3	NoSig
THEMIS2	1.12592	0.0713543	0.0433242	1.64698	0.0995617	0.17881	THEMIS2	NoSig
WDR37	1.10543	0.0713246	0.0437148	1.63159	0.102766	0.183542	WDR37	NoSig
KRTAP2-3	1.03023	0.0712369	0.045288	1.57298	0.115725	NA	KRTAP2-3	NoSig
ERLIN2	1.21312	0.0711509	0.0417353	1.70481	0.0882294	0.161763	ERLIN2	NoSig
IGKV3-20	1.02598	0.0710567	0.0453731	1.56605	0.117336	NA	IGKV3-20	NoSig
RNF170	1.25646	0.0710163	0.0410137	1.73153	0.0833579	0.154384	RNF170	NoSig
MANBAL	1.36033	0.0708276	0.0394427	1.79571	0.0725414	0.137768	MANBAL	NoSig
ST20	1.09913	0.0707657	0.0438414	1.61413	0.1065	0.188981	ST20	NoSig
HSD17B14	1.11816	0.0705181	0.043467	1.62233	0.104732	0.186393	HSD17B14	NoSig
ECHS1	2.11352	0.0704917	0.036616	1.92516	0.0542093	0.108139	ECHS1	NoSig
TMEM42	1.22912	0.0703945	0.0414713	1.69743	0.0896161	0.163943	TMEM42	NoSig
GCNT2	1.13776	0.0703742	0.0430957	1.63298	0.102474	0.183106	GCNT2	NoSig
WDR61	1.50297	0.0703721	0.0375582	1.87368	0.0609746	0.119196	WDR61	NoSig
FDX1	1.33355	0.0703316	0.0398474	1.76502	0.07756	0.145442	FDX1	NoSig
C1QL1	1.05278	0.0702967	0.0447974	1.56921	0.116598	0.202994	C1QL1	NoSig
SLC25A13	1.2758	0.070268	0.0407062	1.72622	0.084307	0.155841	SLC25A13	NoSig
BCAS4	1.16651	0.0700728	0.0425641	1.64629	0.0997044	0.179011	BCAS4	NoSig
OLFML3	1.06855	0.0700706	0.044465	1.57586	0.115058	0.2011	OLFML3	NoSig
LTBP2	1.07185	0.0700469	0.0443944	1.57783	0.114604	0.200549	LTBP2	NoSig
CLIP4	1.12875	0.0699441	0.0432631	1.61671	0.10594	0.188066	CLIP4	NoSig
VPS53	1.2164	0.0699302	0.0416808	1.67776	0.0933947	0.169678	VPS53	NoSig
ACTR1B	1.2602	0.0699238	0.0409568	1.70726	0.0877743	0.161107	ACTR1B	NoSig
GAL3ST3	1.04751	0.0699102	0.0449083	1.55673	0.119534	0.20699	GAL3ST3	NoSig
TMEM234	1.14872	0.0699038	0.0428871	1.62995	0.103112	0.184047	TMEM234	NoSig
FAM104B	1.24292	0.0698527	0.0412598	1.693	0.0904562	0.165219	FAM104B	NoSig
SMIM12	1.29646	0.0697901	0.0403904	1.72789	0.0840082	0.155374	SMIM12	NoSig
FES	1.07359	0.0697209	0.0443587	1.57175	0.116008	0.202182	FES	NoSig
SYNPO2	1.05632	0.0696338	0.0447222	1.55703	0.119464	0.20693	SYNPO2	NoSig
MAP4K2	1.06559	0.0694632	0.0445243	1.56012	0.118732	0.205878	MAP4K2	NoSig
SFT2D1	1.55701	0.069437	0.0369262	1.88043	0.06005	0.117606	SFT2D1	NoSig
MRPL9	1.48785	0.0691758	0.0377585	1.83206	0.0669428	0.128887	MRPL9	NoSig
MYOCOS	1.0305	0.0691706	0.0452768	1.52773	0.126581	NA	MYOCOS	NoSig
FAM50B	1.11441	0.06914	0.043541	1.58793	0.112302	0.197294	FAM50B	NoSig
FAM219B	1.17834	0.0691383	0.0423522	1.63246	0.102582	0.183271	FAM219B	NoSig
RUNX1	1.23193	0.0691043	0.0414399	1.66758	0.0953995	0.172726	RUNX1	NoSig
GMFG	1.04027	0.0691038	0.0450636	1.53347	0.125159	NA	GMFG	NoSig
TUFM	2.60544	0.0690663	0.0387066	1.78436	0.0743657	0.140657	TUFM	NoSig
UCA1	1.13067	0.069038	0.0432867	1.5949	0.110734	0.195071	UCA1	NoSig
CYB5R1	1.24815	0.0690123	0.0411692	1.67631	0.0936773	0.170112	CYB5R1	NoSig
LMCD1	1.15398	0.0689952	0.0428038	1.6119	0.106984	0.189762	LMCD1	NoSig
NAP1L1	3.91055	0.0688935	0.0424906	1.62138	0.104936	0.186699	NAP1L1	NoSig
MPI	1.14171	0.0685794	0.0430174	1.59423	0.110886	0.195278	MPI	NoSig
SYNGR3	1.03399	0.0684964	0.0451999	1.51541	0.129668	NA	SYNGR3	NoSig
SFXN4	1.22137	0.0684314	0.0415998	1.64499	0.0999709	0.179406	SFXN4	NoSig
HTRA2	1.19104	0.0684042	0.0421209	1.624	0.104377	0.185932	HTRA2	NoSig
CD40	1.12342	0.0682856	0.0433715	1.57444	0.115387	0.201584	CD40	NoSig
FXYD6	1.13972	0.0681977	0.0430618	1.58372	0.113258	0.198642	FXYD6	NoSig
TMEM230	1.97352	0.0681799	0.0355053	1.92027	0.0548235	0.109158	TMEM230	NoSig
DNAJB2	1.25673	0.0681643	0.0410237	1.66158	0.0965962	0.174484	DNAJB2	NoSig
EGR1	2.69859	0.0681026	0.0459472	1.48219	0.138289	0.233541	EGR1	NoSig
EXT1	1.19937	0.0680813	0.0419786	1.62181	0.104844	0.186564	EXT1	NoSig
DERL3	1.04177	0.068019	0.0450325	1.51044	0.130931	NA	DERL3	NoSig
NAA20	1.72412	0.0680106	0.0352653	1.92854	0.0537877	0.107427	NAA20	NoSig
OLR1	1.02823	0.0679879	0.0453273	1.49993	0.133632	NA	OLR1	NoSig
SLC7A11	1.1117	0.0679495	0.0436095	1.55813	0.119202	0.2066	SLC7A11	NoSig
SPECC1	1.22868	0.0679382	0.0414902	1.63745	0.101536	0.181765	SPECC1	NoSig
C7orf50	1.51618	0.0679355	0.0374474	1.81416	0.0696535	0.133309	C7orf50	NoSig
PIM1	1.60991	0.0678541	0.0400476	1.69433	0.0902018	0.16478	PIM1	NoSig
RRP7A	1.2547	0.067817	0.0410501	1.65205	0.0985235	0.177248	RRP7A	NoSig
CREG1	1.51847	0.0677809	0.0373679	1.81388	0.0696959	0.133339	CREG1	NoSig
PCCB	1.28778	0.0677579	0.0405238	1.67205	0.0945143	0.17131	PCCB	NoSig
COL5A2	1.05055	0.0677566	0.044845	1.51091	0.130812	0.223123	COL5A2	NoSig
EBAG9	1.33106	0.0677409	0.0398683	1.69911	0.0892978	0.163567	EBAG9	NoSig
TMEM70	1.2374	0.067716	0.0413328	1.63831	0.101357	0.181529	TMEM70	NoSig
RBMS1	1.59822	0.0677083	0.0364764	1.85622	0.0634216	0.123211	RBMS1	NoSig
CCDC173	1.06028	0.0677037	0.0446439	1.51653	0.129385	0.221047	CCDC173	NoSig
KLK5	1.11013	0.0676539	0.0436435	1.55015	0.121106	0.209203	KLK5	NoSig
MEST	1.4834	0.0675335	0.0381427	1.77055	0.0766353	0.144104	MEST	NoSig
HMBS	1.14921	0.0674651	0.0428804	1.57333	0.115642	0.201908	HMBS	NoSig
CH17-340M24.3	1.05129	0.0672199	0.044829	1.49948	0.13375	0.227332	CH17-340M24.3	NoSig
RTKN	1.2404	0.0670697	0.0412853	1.62454	0.10426	0.185788	RTKN	NoSig
MIR22HG	1.11039	0.0670473	0.0436274	1.53682	0.124338	0.213714	MIR22HG	NoSig
ALDH7A1	1.33966	0.0669533	0.0397454	1.68455	0.0920747	0.167674	ALDH7A1	NoSig
MEIS1-AS2	1.09266	0.0668216	0.0439743	1.51956	0.128622	0.220001	MEIS1-AS2	NoSig
ORC3	1.1723	0.0667868	0.0424563	1.57307	0.115702	0.201983	ORC3	NoSig
NMU	1.33533	0.0667639	0.0431661	1.54667	0.121942	0.210219	NMU	NoSig
TACC3	1.14197	0.0667147	0.0430391	1.5501	0.121119	0.209203	TACC3	NoSig
ATP5PF	3.82263	0.0667023	0.0422499	1.57876	0.114392	0.200309	ATP5PF	NoSig
LYNX1	1.04879	0.0666981	0.0448824	1.48606	0.137263	0.232112	LYNX1	NoSig
NRBP2	1.35458	0.0666532	0.0395242	1.68639	0.0917208	0.167134	NRBP2	NoSig
NCOR2	1.39359	0.0665254	0.0389779	1.70675	0.0878686	0.161229	NCOR2	NoSig
TEX30	1.10412	0.0664671	0.043747	1.51935	0.128674	0.220058	TEX30	NoSig
TJAP1	1.18384	0.0664573	0.0422515	1.5729	0.115743	0.202023	TJAP1	NoSig
AMZ2	1.22011	0.0664189	0.0416228	1.59574	0.110548	0.194861	AMZ2	NoSig
GTF3C6	1.83778	0.0664117	0.0351295	1.89048	0.0586936	0.115359	GTF3C6	NoSig
FOXRED2	1.06682	0.0663052	0.0445023	1.48993	0.136243	0.230657	FOXRED2	NoSig
MICAL3	1.20946	0.0662733	0.0418085	1.58516	0.112929	0.198126	MICAL3	NoSig
TNFRSF4	1.03927	0.0660937	0.0450909	1.46579	0.142706	NA	TNFRSF4	NoSig
HBB	1.02473	0.0658225	0.0454067	1.44962	0.147164	NA	HBB	NoSig
ZCCHC17	1.41874	0.0658129	0.0386447	1.70303	0.0885632	0.162349	ZCCHC17	NoSig
ZMAT1	1.15658	0.0656899	0.0427525	1.53651	0.124412	0.213778	ZMAT1	NoSig
SPC25	1.06006	0.0655927	0.0446472	1.46913	0.141796	0.238182	SPC25	NoSig
APIP	1.25095	0.0654182	0.0411117	1.59123	0.111558	0.196259	APIP	NoSig
COL8A1	1.03199	0.0652534	0.0452513	1.44202	0.149295	NA	COL8A1	NoSig
RFC1	1.66582	0.065194	0.0357754	1.82231	0.0684075	0.131271	RFC1	NoSig
AC104794.2	1.03148	0.0651464	0.0452594	1.4394	0.150038	NA	AC104794.2	NoSig
PLAAT4	1.21588	0.0650537	0.0418309	1.55516	0.119908	0.207514	PLAAT4	NoSig
FKBP2	2.26222	0.0650015	0.0354222	1.83505	0.0664979	0.128254	FKBP2	NoSig
BABAM1	1.43657	0.0649881	0.0384047	1.69219	0.0906099	0.165448	BABAM1	NoSig
LINC01695	1.03326	0.0648164	0.0452211	1.43332	0.151766	NA	LINC01695	NoSig
ABHD11	1.61469	0.0645271	0.0364137	1.77206	0.076385	0.143867	ABHD11	NoSig
ERCC1	1.29851	0.0645196	0.0403626	1.5985	0.109932	0.194042	ERCC1	NoSig
MAPK15	1.1142	0.0645183	0.0435526	1.48139	0.138503	0.233767	MAPK15	NoSig
RNASE6	1.02523	0.0645097	0.0453977	1.42099	0.155319	NA	RNASE6	NoSig
FAT2	1.0448	0.0644653	0.0449718	1.43346	0.151726	0.251475	FAT2	NoSig
WNT10A	1.10942	0.0642261	0.0436462	1.47152	0.141151	0.237305	WNT10A	NoSig
ZC3H13	1.59923	0.064206	0.0364564	1.76117	0.0782098	0.146471	ZC3H13	NoSig
HOXB6	1.07309	0.0641937	0.0443771	1.44655	0.148023	0.246295	HOXB6	NoSig
KNSTRN	1.10839	0.0640256	0.0436684	1.46618	0.1426	0.239151	KNSTRN	NoSig
BCKDK	1.24937	0.0639867	0.0411432	1.55522	0.119894	0.207514	BCKDK	NoSig
CD27	1.02923	0.063956	0.0453105	1.41151	0.158096	NA	CD27	NoSig
GZMA	1.03902	0.0639386	0.0450969	1.4178	0.156248	NA	GZMA	NoSig
PYCR2	1.28852	0.0639304	0.0405115	1.57808	0.114547	0.200479	PYCR2	NoSig
DNAJC27-AS1	1.07483	0.0638776	0.0443393	1.44065	0.149683	0.248764	DNAJC27-AS1	NoSig
C19orf24	1.27167	0.063866	0.0408055	1.56513	0.117552	0.204298	C19orf24	NoSig
CMTM3	1.11065	0.0638199	0.0436214	1.46304	0.143456	0.240274	CMTM3	NoSig
PRMT2	1.69756	0.0637296	0.0362119	1.75991	0.0784234	0.146729	PRMT2	NoSig
EFNA5	1.07008	0.0635715	0.0444385	1.43055	0.15256	0.25264	EFNA5	NoSig
CD79A	1.02623	0.0633066	0.0453871	1.39481	0.163072	NA	CD79A	NoSig
GSTM4	1.13092	0.0632941	0.0432325	1.46404	0.143183	0.239955	GSTM4	NoSig
PDE4DIP	1.30741	0.0632201	0.0402445	1.5709	0.116206	0.202436	PDE4DIP	NoSig
TMEM150A	1.1174	0.0632084	0.0434891	1.45343	0.146104	0.243886	TMEM150A	NoSig
ZNF429	1.12397	0.0632026	0.0433626	1.45754	0.144968	0.242282	ZNF429	NoSig
LMNTD2-AS1	1.02525	0.0630899	0.0453986	1.38969	0.164624	NA	LMNTD2-AS1	NoSig
RAMMET	1.27372	0.0630724	0.0407611	1.54737	0.121775	0.209993	RAMMET	NoSig
EGFL7	1.12294	0.0630038	0.0433865	1.45215	0.146459	0.244317	EGFL7	NoSig
BRMS1	1.36115	0.0629274	0.039432	1.59585	0.110523	0.194847	BRMS1	NoSig
PTPRC	1.0498	0.062746	0.0448701	1.39839	0.161995	0.264873	PTPRC	NoSig
JAG2	1.06559	0.0626319	0.0445328	1.40642	0.1596	0.262028	JAG2	NoSig
POLDIP2	1.3418	0.0624384	0.0397177	1.57205	0.115938	0.202165	POLDIP2	NoSig
RBMX	2.46182	0.0623788	0.0379029	1.64575	0.0998143	0.179181	RBMX	NoSig
PLA2G4A	1.06734	0.0623164	0.0444972	1.40046	0.161377	0.264113	PLA2G4A	NoSig
NUSAP1	1.16502	0.0622971	0.0426619	1.46025	0.14422	0.241275	NUSAP1	NoSig
DCBLD2	1.26273	0.0622827	0.040938	1.52139	0.128161	0.219343	DCBLD2	NoSig
FSTL3	1.0896	0.0622085	0.0440427	1.41246	0.157815	0.259711	FSTL3	NoSig
FAM57A	1.09234	0.0621056	0.0439909	1.41178	0.158014	0.260003	FAM57A	NoSig
NSMCE1	1.41143	0.062104	0.0387753	1.60164	0.109236	0.19293	NSMCE1	NoSig
LCN12	1.17333	0.0620106	0.0424611	1.46041	0.144178	0.241239	LCN12	NoSig
RGS19	1.0951	0.0620033	0.0439314	1.41137	0.158137	0.260131	RGS19	NoSig
CEP89	1.19559	0.0619183	0.0420491	1.47252	0.14088	0.236951	CEP89	NoSig
NCBP3	1.26026	0.0618391	0.0409613	1.5097	0.131121	0.223617	NCBP3	NoSig
TAFAZZIN	1.06812	0.0617918	0.0444809	1.38918	0.164779	0.268319	TAFAZZIN	NoSig
NOS3	1.04528	0.0617847	0.0449641	1.37409	0.169414	0.274095	NOS3	NoSig
RPP30	1.25919	0.0616607	0.0409802	1.50465	0.132415	0.225604	RPP30	NoSig
B9D1	1.08987	0.061592	0.0440344	1.39872	0.161896	0.264812	B9D1	NoSig
WDR70	1.19684	0.0615439	0.0420297	1.4643	0.143113	0.239922	WDR70	NoSig
NAT14	1.15773	0.0615251	0.04273	1.43986	0.149908	0.249066	NAT14	NoSig
TP53	1.15725	0.0614282	0.0427416	1.4372	0.150662	0.250068	TP53	NoSig
GRID2	1.06609	0.0613707	0.0445282	1.37824	0.168128	0.272482	GRID2	NoSig
ESPN	1.20237	0.0613602	0.0419375	1.46314	0.14343	0.240265	ESPN	NoSig
P3H3	1.03675	0.0613497	0.0451483	1.35885	0.174194	NA	P3H3	NoSig
LINC00648	1.03025	0.0613452	0.0452902	1.35449	0.17558	NA	LINC00648	NoSig
LAP3	1.44878	0.0613318	0.0383219	1.60044	0.109502	0.193369	LAP3	NoSig
KMT2C	1.89988	0.0612824	0.0346204	1.77012	0.0767068	0.144169	KMT2C	NoSig
SSSCA1	1.13293	0.0611169	0.0431961	1.41487	0.157106	0.258729	SSSCA1	NoSig
TMEM139	1.32414	0.0610915	0.0399821	1.52797	0.12652	0.216886	TMEM139	NoSig
CFAP36	1.54119	0.0610828	0.0372925	1.63794	0.101434	0.18164	CFAP36	NoSig
LHX1-DT	1.11943	0.0610051	0.0434566	1.40382	0.160374	0.262879	LHX1-DT	NoSig
CREB5	1.15798	0.0609449	0.0427696	1.42496	0.154169	0.254797	CREB5	NoSig
SMC3	1.6407	0.0609427	0.0360473	1.69063	0.0909071	0.165808	SMC3	NoSig
LRRC4	1.0473	0.0608228	0.0449231	1.35393	0.175758	0.282313	LRRC4	NoSig
KCP	1.07612	0.0607533	0.0443169	1.37088	0.170412	0.27546	KCP	NoSig
NR2F1-AS1	1.04353	0.0607107	0.0450024	1.34906	0.177319	NA	NR2F1-AS1	NoSig
C6orf89	1.60667	0.0607066	0.0365336	1.66166	0.0965802	0.174484	C6orf89	NoSig
LILRB4	1.02724	0.0606884	0.0453573	1.33801	0.180894	NA	LILRB4	NoSig
MTX2	1.45735	0.0606451	0.0381302	1.59047	0.111728	0.196494	MTX2	NoSig
SHARPIN	1.49586	0.0606059	0.0376784	1.60851	0.107725	0.190754	SHARPIN	NoSig
CD53	1.0365	0.0605926	0.0451632	1.34164	0.179714	NA	CD53	NoSig
SNRNP27	1.30429	0.0604736	0.0402785	1.50139	0.133256	0.226592	SNRNP27	NoSig
SMCO4	1.2261	0.0603696	0.0415394	1.45331	0.146138	0.243886	SMCO4	NoSig
SELENBP1	1.46084	0.0601844	0.0383063	1.57113	0.116152	0.202371	SELENBP1	NoSig
CST7	1.03125	0.0601508	0.0452712	1.32868	0.183954	NA	CST7	NoSig
LINC00240	1.08289	0.0601406	0.0441789	1.3613	0.17342	0.279292	LINC00240	NoSig
PCMTD1-DT	1.06007	0.0600986	0.0446516	1.34594	0.17832	0.285401	PCMTD1-DT	NoSig
BNIP2	1.27906	0.060004	0.0406621	1.47567	0.140032	0.236004	BNIP2	NoSig
AC009414.2	1.05627	0.0599848	0.0447321	1.34098	0.179927	0.287577	AC009414.2	NoSig
KRT15	1.10794	0.0599833	0.043685	1.37309	0.169726	0.274485	KRT15	NoSig
PAFAH1B1	1.41756	0.0599715	0.0386563	1.5514	0.120805	0.208848	PAFAH1B1	NoSig
FBF1	1.0819	0.0599321	0.0441997	1.35594	0.175118	0.281597	FBF1	NoSig
PGAP2	1.14271	0.0598513	0.0430094	1.39159	0.164047	0.267314	PGAP2	NoSig
NDST1	1.06508	0.0597923	0.0445458	1.34226	0.17951	0.287028	NDST1	NoSig
NUBP2	1.34162	0.0596843	0.0397178	1.50271	0.132914	0.22611	NUBP2	NoSig
ULK3	1.14675	0.0593712	0.0429347	1.38282	0.166719	0.270603	ULK3	NoSig
RNF168	1.26249	0.0593552	0.0409314	1.45011	0.147027	0.244946	RNF168	NoSig
BAG2	1.0951	0.059344	0.0439348	1.35073	0.176782	0.283618	BAG2	NoSig
VAT1	1.17226	0.0593346	0.0424689	1.39713	0.162375	0.265334	VAT1	NoSig
ALG8	1.27726	0.0591244	0.0406933	1.45293	0.146244	0.244027	ALG8	NoSig
FAM92A	1.10613	0.0589665	0.0437161	1.34885	0.177385	0.284375	FAM92A	NoSig
GCHFR	1.23114	0.0589213	0.0414539	1.42137	0.15521	0.256134	GCHFR	NoSig
RPP40	1.11541	0.0588924	0.0435338	1.3528	0.176121	0.282699	RPP40	NoSig
KCNG1	1.08008	0.0588909	0.0442399	1.33117	0.183133	0.291652	KCNG1	NoSig
CD69	1.03501	0.0588589	0.0451909	1.30245	0.192762	NA	CD69	NoSig
ZNF692	1.16981	0.0588501	0.0425113	1.38434	0.166254	0.27	ZNF692	NoSig
GPR20	1.0345	0.0587492	0.045201	1.29973	0.193692	NA	GPR20	NoSig
UBXN1	2.38033	0.0587464	0.0370402	1.58602	0.112735	0.197904	UBXN1	NoSig
ATG4B	1.28781	0.0587141	0.0405242	1.44887	0.147375	0.245449	ATG4B	NoSig
ABHD8	1.1139	0.0585861	0.0435623	1.34488	0.178664	0.285793	ABHD8	NoSig
SENP2	1.22917	0.0585517	0.0414774	1.41165	0.158052	0.260028	SENP2	NoSig
SMCR5	1.05906	0.0585098	0.044674	1.3097	0.190296	0.300383	SMCR5	NoSig
COPS3	1.2221	0.0584397	0.041601	1.40477	0.16009	0.262562	COPS3	NoSig
PRKRA	1.40096	0.058347	0.0388904	1.5003	0.133538	0.227005	PRKRA	NoSig
NINJ2	1.03851	0.0582229	0.045114	1.29057	0.196852	NA	NINJ2	NoSig
BRIX1	1.47012	0.0581439	0.0379907	1.53048	0.125898	0.21598	BRIX1	NoSig
CLEC2D	1.09567	0.0581188	0.0439269	1.32308	0.185809	0.29468	CLEC2D	NoSig
LINC00839	1.06031	0.0580914	0.0446485	1.30108	0.19323	0.304034	LINC00839	NoSig
TINF2	1.18803	0.0580517	0.0421857	1.3761	0.168791	0.273279	TINF2	NoSig
FGF14-AS2	1.04076	0.0580158	0.0450646	1.28739	0.197958	NA	FGF14-AS2	NoSig
DHCR7	1.15223	0.0579257	0.0428391	1.35217	0.176321	0.282943	DHCR7	NoSig
MTHFD1L	1.11692	0.0578938	0.0435052	1.33073	0.183277	0.291805	MTHFD1L	NoSig
PIGQ	1.11318	0.0577788	0.0435768	1.32591	0.18487	0.293535	PIGQ	NoSig
SIN3A	1.28184	0.0576502	0.0406247	1.41909	0.155872	0.256989	SIN3A	NoSig
ACTRT3	1.04526	0.0576046	0.0449687	1.28099	0.200196	0.312902	ACTRT3	NoSig
BCL2L12	1.19203	0.0575952	0.0421227	1.36732	0.171525	0.276854	BCL2L12	NoSig
LRMDA	1.17576	0.0575327	0.042415	1.35642	0.174965	0.281428	LRMDA	NoSig
ACTG2	1.02248	0.0575043	0.0454704	1.26465	0.205996	NA	ACTG2	NoSig
ZNF511	1.29926	0.0573641	0.0403595	1.42133	0.155221	0.256134	ZNF511	NoSig
SGPL1	1.35975	0.0573283	0.0394593	1.45284	0.146267	0.244031	SGPL1	NoSig
BCL2A1	1.02473	0.0572958	0.0454166	1.26156	0.207107	NA	BCL2A1	NoSig
MTFP1	1.0628	0.0572573	0.0445977	1.28386	0.19919	0.311456	MTFP1	NoSig
BTF3L4	1.68052	0.0571701	0.0356747	1.60254	0.109037	0.192607	BTF3L4	NoSig
SOGA1	1.17382	0.0571439	0.0424416	1.34641	0.178169	0.285361	SOGA1	NoSig
PTGS2	1.03676	0.0571355	0.045167	1.26498	0.205878	NA	PTGS2	NoSig
TMEM25	1.10363	0.0571321	0.043766	1.3054	0.191757	0.302216	TMEM25	NoSig
YKT6	1.18958	0.0571153	0.0421614	1.35468	0.175519	0.282085	YKT6	NoSig
RSF1	2.08141	0.0570562	0.0340538	1.67547	0.0938418	0.170331	RSF1	NoSig
MNT	1.17335	0.0570467	0.04245	1.34386	0.178995	0.286284	MNT	NoSig
CUL9	1.12549	0.0570301	0.0433394	1.3159	0.188209	0.297655	CUL9	NoSig
GAS2L1	1.08084	0.0570275	0.044223	1.28954	0.197209	0.308816	GAS2L1	NoSig
TMCC1-DT	1.03628	0.0570252	0.0451642	1.26262	0.206726	NA	TMCC1-DT	NoSig
TIMM21	1.11242	0.0569704	0.043592	1.3069	0.191247	0.301556	TIMM21	NoSig
LIMK2	1.25549	0.0569319	0.0410481	1.38696	0.165455	0.269042	LIMK2	NoSig
MATN2	1.08964	0.0568631	0.0440473	1.29096	0.196719	0.308187	MATN2	NoSig
NQO2	1.27724	0.0568438	0.0407086	1.39636	0.162607	0.265564	NQO2	NoSig
TSC22D3	1.57317	0.0568268	0.0377524	1.50525	0.13226	0.225427	TSC22D3	NoSig
EEF1AKMT2	1.13696	0.0567855	0.0431212	1.31688	0.187878	0.297213	EEF1AKMT2	NoSig
CLU	6.31752	0.0567746	0.0569797	0.996399	0.319056	0.448364	CLU	NoSig
AL357507.1	1.02547	0.0567528	0.0454009	1.25004	0.211286	NA	AL357507.1	NoSig
TGM2	1.17455	0.0566693	0.0424647	1.3345	0.182039	0.290352	TGM2	NoSig
DBNDD1	1.0598	0.0566094	0.0446603	1.26756	0.204956	0.318967	DBNDD1	NoSig
NLRP2	1.05655	0.0565927	0.0447317	1.26516	0.205814	0.320002	NLRP2	NoSig
SLC7A1	1.28773	0.0564514	0.0405587	1.39184	0.163969	0.267228	SLC7A1	NoSig
TAF11	1.48467	0.0564465	0.0377954	1.49348	0.135313	0.22947	TAF11	NoSig
LRRC27	1.07735	0.0562831	0.0442961	1.27061	0.203866	0.317484	LRRC27	NoSig
SFRP2	1.02948	0.0562295	0.0453235	1.24062	0.214745	NA	SFRP2	NoSig
ZNF318	1.13396	0.0561788	0.0431793	1.30106	0.193238	0.304034	ZNF318	NoSig
CELSR1	1.14656	0.056146	0.0429446	1.30741	0.191075	0.301366	CELSR1	NoSig
LDB2	1.03174	0.0560253	0.0452642	1.23774	0.215813	NA	LDB2	NoSig
RBM7	1.28198	0.0559892	0.04064	1.37769	0.1683	0.27268	RBM7	NoSig
PQLC2L	1.03775	0.0559523	0.0451348	1.23967	0.215097	NA	PQLC2L	NoSig
PPCDC	1.07258	0.0559436	0.0443946	1.26014	0.207618	0.322259	PPCDC	NoSig
C2orf76	1.10088	0.0558987	0.0438222	1.27558	0.202105	0.315376	C2orf76	NoSig
BAMBI	1.04376	0.0558806	0.0450038	1.24169	0.214353	NA	BAMBI	NoSig
WBP11	1.51874	0.055837	0.0373817	1.4937	0.135254	0.22947	WBP11	NoSig
CD2	1.03401	0.0558216	0.0452156	1.23456	0.216993	NA	CD2	NoSig
CNFN	1.07808	0.0557672	0.0442851	1.25928	0.20793	0.322644	CNFN	NoSig
INTS11	1.44542	0.0557516	0.0382767	1.45654	0.145243	0.242671	INTS11	NoSig
TMEM185B	1.11238	0.0556606	0.0435968	1.27671	0.201704	0.314835	TMEM185B	NoSig
PEX10	1.1788	0.0556441	0.0423523	1.31384	0.1889	0.298545	PEX10	NoSig
TULP3	1.15975	0.0556347	0.0426971	1.30301	0.192571	0.303273	TULP3	NoSig
DHRS13	1.05203	0.05561	0.0448262	1.24057	0.214765	0.331255	DHRS13	NoSig
ICMT	1.20057	0.0555747	0.041969	1.32418	0.185442	0.294256	ICMT	NoSig
PLIN5	1.06134	0.0555619	0.0446314	1.2449	0.213167	0.329387	PLIN5	NoSig
PIGC	1.33008	0.0555372	0.0398902	1.39225	0.163846	0.267174	PIGC	NoSig
KAAG1	1.03249	0.055487	0.0452493	1.22625	0.220105	NA	KAAG1	NoSig
CLCN5	1.11472	0.0554736	0.0435529	1.27371	0.202768	0.316283	CLCN5	NoSig
TBC1D8	1.08914	0.0554205	0.0440583	1.25789	0.208432	0.323206	TBC1D8	NoSig
CLNS1A	1.93024	0.0554095	0.0344348	1.60911	0.107591	0.190576	CLNS1A	NoSig
FOLR2	1.02548	0.0553325	0.0454031	1.21869	0.222961	NA	FOLR2	NoSig
BYSL	1.20558	0.0553231	0.041885	1.32083	0.186557	0.295573	BYSL	NoSig
UBR2	1.34773	0.0552913	0.0396376	1.39492	0.16304	0.266158	UBR2	NoSig
DACT2	1.03151	0.0552636	0.0452708	1.22073	0.222187	NA	DACT2	NoSig
ATP5PO	2.86601	0.0552398	0.0396814	1.39208	0.163897	0.267183	ATP5PO	NoSig
XPO5	1.19212	0.0551522	0.0421184	1.30946	0.19038	0.300475	XPO5	NoSig
NUDT15	1.18883	0.0551335	0.0421772	1.30719	0.191149	0.301442	NUDT15	NoSig
UBALD1	1.16976	0.0551146	0.0425178	1.29627	0.194882	0.306081	UBALD1	NoSig
LIX1	1.05278	0.0550825	0.0448158	1.22909	0.219039	0.335928	LIX1	NoSig
SNX2	1.33031	0.0550331	0.0398905	1.37961	0.167708	0.27198	SNX2	NoSig
DRC3	1.06482	0.0549516	0.0445575	1.23327	0.217474	0.334234	DRC3	NoSig
DUSP23	1.82074	0.0547436	0.0367317	1.49037	0.136128	0.23059	DUSP23	NoSig
DDHD2	1.13299	0.0546904	0.0432001	1.26598	0.205521	0.319589	DDHD2	NoSig
WARS1	1.05732	0.054689	0.0447204	1.22291	0.221364	0.338642	WARS1	NoSig
MPV17	1.32782	0.0545978	0.0399278	1.36741	0.171496	0.276854	MPV17	NoSig
MACROD1	1.17652	0.054584	0.0423963	1.28747	0.19793	0.309695	MACROD1	NoSig
METTL26	1.83504	0.0545747	0.0351133	1.55424	0.120127	0.20783	METTL26	NoSig
HACD1	1.08509	0.054569	0.0441455	1.23612	0.216415	0.332915	HACD1	NoSig
HIRIP3	1.11014	0.0545373	0.0436407	1.24969	0.211414	0.327392	HIRIP3	NoSig
RP1	1.06283	0.0545167	0.0446047	1.22222	0.221625	0.338997	RP1	NoSig
CRYZL1	1.2169	0.0544655	0.0416894	1.30646	0.191397	0.301751	CRYZL1	NoSig
FGF18	1.25394	0.0543337	0.0411003	1.32198	0.186176	0.295164	FGF18	NoSig
TLCD2	1.10915	0.0543284	0.0436609	1.24433	0.21338	0.329601	TLCD2	NoSig
MTRES1	1.09289	0.0542131	0.043984	1.23257	0.217738	0.334463	MTRES1	NoSig
PNMT	1.03298	0.0541882	0.0452417	1.19775	0.231015	NA	PNMT	NoSig
STRADB	1.07985	0.0541175	0.0442472	1.22307	0.221303	0.338638	STRADB	NoSig
PGGHG	1.14909	0.0541117	0.0429043	1.26122	0.20723	0.321816	PGGHG	NoSig
LINC01980	1.06408	0.0541041	0.0445745	1.21379	0.224828	0.342676	LINC01980	NoSig
PRDX3	1.60134	0.0540605	0.0365727	1.47817	0.139363	0.235014	PRDX3	NoSig
CAMK1D	1.11367	0.0539574	0.043575	1.23827	0.215617	0.332216	CAMK1D	NoSig
OPLAH	1.09743	0.0538375	0.0438932	1.22656	0.21999	0.337025	OPLAH	NoSig
CD276	1.17578	0.0538171	0.0424104	1.26896	0.204456	0.318274	CD276	NoSig
HM13	1.91757	0.0535113	0.0339339	1.57693	0.114813	0.200823	HM13	NoSig
CCDC71	1.09535	0.0534121	0.0439344	1.21572	0.22409	0.341776	CCDC71	NoSig
IL7R	1.02949	0.0533992	0.0453203	1.17826	0.238693	NA	IL7R	NoSig
CDK5	1.11665	0.0532773	0.0435142	1.22436	0.220815	0.338114	CDK5	NoSig
PLSCR1	1.5959	0.0532562	0.0368708	1.4444	0.148627	0.247186	PLSCR1	NoSig
ATP9B	1.12275	0.0532257	0.0433969	1.22649	0.220016	0.337025	ATP9B	NoSig
FOXS1	1.03174	0.0532012	0.0452692	1.17522	0.239907	NA	FOXS1	NoSig
NMB	1.19456	0.0531968	0.0420828	1.2641	0.206195	0.320465	NMB	NoSig
AC007389.3	1.02146	0.0530018	0.0454948	1.16501	0.244016	NA	AC007389.3	NoSig
IDO1	1.03674	0.0529194	0.0452102	1.17052	0.241791	NA	IDO1	NoSig
RAB31	1.08635	0.0528242	0.0441202	1.19728	0.231197	0.350176	RAB31	NoSig
ZNF793-AS1	1.04501	0.0526711	0.0449794	1.171	0.241597	0.362427	ZNF793-AS1	NoSig
CENPS	1.09185	0.0526657	0.0440064	1.19677	0.231395	0.350384	CENPS	NoSig
EIF2B4	1.2259	0.052602	0.041545	1.26614	0.205461	0.319539	EIF2B4	NoSig
ZNF407-AS1	1.0696	0.0525741	0.0444617	1.18246	0.237023	0.357136	ZNF407-AS1	NoSig
NUTM2A-AS1	1.16327	0.0525718	0.0426375	1.23299	0.217578	0.334306	NUTM2A-AS1	NoSig
POLR2G	1.5908	0.0525282	0.0366261	1.43417	0.151523	0.251282	POLR2G	NoSig
C1RL	1.19111	0.0525128	0.04214	1.24615	0.212709	0.328871	C1RL	NoSig
ETFRF1	1.28427	0.0524242	0.040595	1.29139	0.196567	0.308018	ETFRF1	NoSig
TMEM223	1.4488	0.0522869	0.0382507	1.36695	0.171641	0.277003	TMEM223	NoSig
TENM4	1.08387	0.0522861	0.0441697	1.18375	0.23651	0.356501	TENM4	NoSig
DSCC1	1.0588	0.0522648	0.0446872	1.16957	0.242175	0.363059	DSCC1	NoSig
RNF115	1.45716	0.0521127	0.0381373	1.36645	0.171798	0.277219	RNF115	NoSig
ARMC2	1.04529	0.0520304	0.044975	1.15687	0.247324	0.368919	ARMC2	NoSig
FCGR2A	1.02624	0.0519521	0.0453903	1.14457	0.252389	NA	FCGR2A	NoSig
ZNF888	1.13524	0.0519411	0.0431623	1.20339	0.228825	0.347445	ZNF888	NoSig
ROM1	1.05402	0.051901	0.0447888	1.1588	0.24654	0.368033	ROM1	NoSig
CXCL13	1.02899	0.05187	0.045342	1.14397	0.252635	NA	CXCL13	NoSig
LINC00958	1.26544	0.0518367	0.0409107	1.26707	0.20513	0.319196	LINC00958	NoSig
SYT5	1.03174	0.0517891	0.0452696	1.14402	0.252617	NA	SYT5	NoSig
ATAD3B	1.20245	0.0516717	0.0419442	1.23192	0.217981	0.334747	ATAD3B	NoSig
MAP4K3-DT	1.12449	0.0516448	0.0433707	1.19078	0.233742	0.353292	MAP4K3-DT	NoSig
SLCO1A2	1.02801	0.0516427	0.0453522	1.1387	0.254827	NA	SLCO1A2	NoSig
EHMT2	1.50977	0.0515693	0.0375187	1.3745	0.169287	0.273968	EHMT2	NoSig
MYCBP2	1.39152	0.0515609	0.0390182	1.32146	0.186349	0.295358	MYCBP2	NoSig
PPL	1.22968	0.0515381	0.0414818	1.24243	0.214079	0.330373	PPL	NoSig
RNF135	1.12993	0.0514967	0.0432607	1.19038	0.233897	0.353446	RNF135	NoSig
GON7	1.14521	0.0514428	0.0429731	1.19709	0.23127	0.350241	GON7	NoSig
2023-09-06	1.0395	0.0514349	0.0451008	1.14044	0.254102	NA	2023-09-06	NoSig
ST3GAL6	1.15405	0.0513303	0.0428164	1.19884	0.230588	0.349436	ST3GAL6	NoSig
LST1	1.03575	0.0512878	0.0451857	1.13504	0.256357	NA	LST1	NoSig
VGLL1	1.04501	0.0512769	0.0449828	1.13992	0.254318	0.377508	VGLL1	NoSig
PDE4D	1.16606	0.0512493	0.0426007	1.20302	0.22897	0.347574	PDE4D	NoSig
SLC7A5	1.06032	0.051222	0.044659	1.14696	0.251399	0.373701	SLC7A5	NoSig
EEF1A2	1.02549	0.0510704	0.045413	1.12458	0.260769	NA	EEF1A2	NoSig
ATG10	1.1247	0.0510485	0.0433621	1.17726	0.239092	0.359505	ATG10	NoSig
MAD2L1	1.16174	0.0510158	0.0426846	1.19518	0.232017	0.350914	MAD2L1	NoSig
MMADHC	1.55526	0.0509422	0.0369622	1.37822	0.168135	0.272482	MMADHC	NoSig
BCL9	1.13948	0.0508974	0.0430811	1.18143	0.237431	0.357704	BCL9	NoSig
GRAMD2A	1.05557	0.0508546	0.0447581	1.13621	0.255869	0.379179	GRAMD2A	NoSig
PRXL2B	1.10517	0.0508533	0.0437466	1.16245	0.245052	0.366189	PRXL2B	NoSig
KCNJ8	1.02448	0.0508406	0.0454308	1.11908	0.263107	NA	KCNJ8	NoSig
TRAF7	1.23214	0.0508313	0.0414423	1.22656	0.219989	0.337025	TRAF7	NoSig
MESP1	1.11115	0.050813	0.0436296	1.16464	0.244163	0.365143	MESP1	NoSig
SHC1	1.27846	0.0508021	0.0406988	1.24824	0.211942	0.327991	SHC1	NoSig
UNC93A	1.02725	0.050762	0.0453713	1.11881	0.263219	NA	UNC93A	NoSig
MCL1	2.85016	0.0506801	0.0394941	1.28323	0.19941	0.311716	MCL1	NoSig
SHISA4	1.08558	0.0506497	0.0441357	1.14759	0.251137	0.373359	SHISA4	NoSig
HDAC4-AS1	1.03602	0.0506419	0.0451776	1.12095	0.262309	NA	HDAC4-AS1	NoSig
PCNP	1.82264	0.050612	0.0343454	1.47362	0.140584	0.236685	PCNP	NoSig
METAP1D	1.10091	0.050606	0.0438282	1.15464	0.248236	0.369995	METAP1D	NoSig
POLM	1.15655	0.0505785	0.0427612	1.18281	0.236884	0.356972	POLM	NoSig
OST4	3.89863	0.0505053	0.0425173	1.18788	0.234882	0.354462	OST4	NoSig
MCCC1	1.20238	0.050459	0.0419425	1.20305	0.228956	0.347574	MCCC1	NoSig
TMEM134	1.58281	0.0504277	0.0366914	1.37438	0.169325	0.27399	TMEM134	NoSig
AKAP6	1.0503	0.0503711	0.0448716	1.12256	0.261624	0.385056	AKAP6	NoSig
PRPF8	1.44011	0.0503598	0.038371	1.31244	0.18937	0.299165	PRPF8	NoSig
CEP55	1.06555	0.0503289	0.0445531	1.12964	0.258628	0.381999	CEP55	NoSig
CCDC106	1.08083	0.0502882	0.0442323	1.13691	0.255576	0.37889	CCDC106	NoSig
MED20	1.08686	0.0502507	0.0441089	1.13924	0.254603	0.377785	MED20	NoSig
SLIRP	1.98691	0.0502123	0.0372964	1.3463	0.178205	0.285361	SLIRP	NoSig
CD48	1.03075	0.050148	0.045294	1.10717	0.268223	NA	CD48	NoSig
STOML1	1.06782	0.0501438	0.0445003	1.12682	0.259819	0.38327	STOML1	NoSig
GNLY	1.03677	0.0501093	0.0451636	1.10951	0.267212	NA	GNLY	NoSig
PRRT2	1.07056	0.0500698	0.0444465	1.12652	0.259947	0.38336	PRRT2	NoSig
HSPA14.1	1.11038	0.0499974	0.0436431	1.1456	0.251962	0.374393	HSPA14.1	NoSig
DLX5	1.02697	0.049995	0.0453795	1.10171	0.270588	NA	DLX5	NoSig
LY86	1.02047	0.0499177	0.0455209	1.09659	0.272822	NA	LY86	NoSig
NIFK-AS1	1.17431	0.0497984	0.0424405	1.17337	0.240647	0.361375	NIFK-AS1	NoSig
CENPM	1.1094	0.0497849	0.0436644	1.14017	0.254215	0.377403	CENPM	NoSig
MAJIN	1.03526	0.0497673	0.0451949	1.10117	0.270822	NA	MAJIN	NoSig
LINC01833	1.03527	0.0497673	0.0451948	1.10117	0.270822	NA	LINC01833	NoSig
ALCAM	1.47002	0.049687	0.0382261	1.29982	0.193663	0.304543	ALCAM	NoSig
UBE2L3	1.85487	0.0496016	0.0342398	1.44865	0.147435	0.245449	UBE2L3	NoSig
SDHC	2.17556	0.0495554	0.0340875	1.45377	0.14601	0.243777	SDHC	NoSig
ARSJ	1.03425	0.0495383	0.045218	1.09554	0.273278	NA	ARSJ	NoSig
SCNN1D	1.04027	0.0495034	0.0450862	1.09797	0.272217	NA	SCNN1D	NoSig
IL11RA	1.1973	0.0494724	0.042078	1.17573	0.239703	0.360238	IL11RA	NoSig
TRIM69	1.10139	0.0493896	0.0438205	1.12709	0.259706	0.383155	TRIM69	NoSig
F13A1	1.02073	0.0492618	0.0455159	1.0823	0.27912	NA	F13A1	NoSig
PARP6	1.15933	0.0492521	0.0427135	1.15308	0.248877	0.370758	PARP6	NoSig
APBB2	1.10693	0.049251	0.0437115	1.12673	0.259857	0.383278	APBB2	NoSig
FAM124A	1.05454	0.0492491	0.0447816	1.09976	0.271436	0.396775	FAM124A	NoSig
DNAJC4	1.40249	0.0492463	0.0388744	1.2668	0.205225	0.319231	DNAJC4	NoSig
DIP2C	1.06983	0.0492235	0.0444598	1.10715	0.268231	0.39298	DIP2C	NoSig
TAF1	1.2543	0.049155	0.0410767	1.19667	0.231437	0.350402	TAF1	NoSig
TTC28	1.11244	0.0491129	0.0436037	1.12635	0.260019	0.38337	TTC28	NoSig
PGLS-DT	1.05081	0.0490967	0.0448611	1.09442	0.273772	0.399503	PGLS-DT	NoSig
METRN	1.4987	0.0488746	0.03786	1.29093	0.196728	0.308187	METRN	NoSig
JAKMIP2	1.03674	0.0487037	0.0451648	1.07835	0.280876	NA	JAKMIP2	NoSig
IGFBP4	1.22715	0.048685	0.0415676	1.17122	0.241509	0.362341	IGFBP4	NoSig
TMEM11	1.22385	0.0486493	0.041579	1.17005	0.241983	0.362904	TMEM11	NoSig
POMGNT2	1.07332	0.0486389	0.0443886	1.09575	0.273187	0.399032	POMGNT2	NoSig
PLXNA1	1.15306	0.0485995	0.0428309	1.13468	0.256509	0.379663	PLXNA1	NoSig
MAGOHB	1.27248	0.048548	0.0407843	1.19036	0.233905	0.353446	MAGOHB	NoSig
SPHK1	1.03901	0.0485173	0.0451198	1.0753	0.282241	NA	SPHK1	NoSig
PTP4A3	1.36742	0.0485049	0.0394068	1.23088	0.218369	0.335136	PTP4A3	NoSig
CTSV	1.13948	0.0483398	0.0431031	1.12149	0.262078	0.385671	CTSV	NoSig
ROR1	1.06756	0.048041	0.0445103	1.07932	0.280444	0.406968	ROR1	NoSig
AL161431.1	1.01846	0.0480223	0.045571	1.05379	0.291979	NA	AL161431.1	NoSig
HIVEP2	1.15324	0.0480183	0.0428281	1.12119	0.262208	0.385765	HIVEP2	NoSig
PLAU	1.06431	0.047998	0.0445835	1.07659	0.281665	0.408281	PLAU	NoSig
LAMA5	1.56058	0.0479636	0.0369005	1.29981	0.193667	0.304543	LAMA5	NoSig
PRIM2	1.13746	0.0479212	0.0431226	1.11128	0.266449	0.390963	PRIM2	NoSig
GEMIN4	1.07307	0.0479046	0.0443941	1.07908	0.280554	0.407034	GEMIN4	NoSig
PRRT3	1.07308	0.0479045	0.0443945	1.07906	0.280559	0.407034	PRRT3	NoSig
CHCHD3	1.46485	0.047882	0.0380586	1.25811	0.208351	0.323124	CHCHD3	NoSig
UBE2E1	1.48562	0.0477782	0.0378193	1.26333	0.206471	0.320809	UBE2E1	NoSig
HPN	1.20409	0.0477762	0.0419244	1.13958	0.254461	0.377672	HPN	NoSig
TMEM121	1.07532	0.0477258	0.0443496	1.07613	0.281871	0.408477	TMEM121	NoSig
PHF1	1.23092	0.0476334	0.041464	1.14879	0.250643	0.372816	PHF1	NoSig
FJX1	1.12068	0.0476086	0.0434476	1.09577	0.273179	0.399032	FJX1	NoSig
BAG4	1.19382	0.0475591	0.0420968	1.12976	0.258579	0.381999	BAG4	NoSig
LRP11	1.08963	0.0475036	0.0440594	1.07817	0.280957	0.407509	LRP11	NoSig
CLPB	1.12294	0.047438	0.0433997	1.09305	0.274373	0.40011	CLPB	NoSig
THBS2	1.02198	0.0474128	0.0454911	1.04224	0.297298	NA	THBS2	NoSig
ENTPD8	1.0433	0.0473911	0.0450243	1.05257	0.29254	NA	ENTPD8	NoSig
HCST	1.08587	0.0473492	0.044136	1.0728	0.28336	0.410031	HCST	NoSig
DVL2	1.11317	0.0473089	0.0435888	1.08535	0.277769	0.403945	DVL2	NoSig
AL138826.1	1.01821	0.0472482	0.045575	1.03671	0.299869	NA	AL138826.1	NoSig
RCHY1	1.1525	0.0472314	0.0428405	1.1025	0.270246	0.395534	RCHY1	NoSig
PACSIN1	1.03952	0.0472298	0.0451055	1.0471	0.295055	NA	PACSIN1	NoSig
RGL2	1.31413	0.0471866	0.0401472	1.17534	0.239859	0.360425	RGL2	NoSig
FASTK	1.54569	0.0471037	0.0370506	1.27133	0.20361	0.31717	FASTK	NoSig
DOC2B	1.04503	0.0470936	0.0449882	1.0468	0.295192	0.422608	DOC2B	NoSig
ABCF3	1.2066	0.0470631	0.0418743	1.12391	0.26105	0.384451	ABCF3	NoSig
HMGXB4	1.3256	0.0470622	0.0399618	1.17768	0.238924	0.359346	HMGXB4	NoSig
FCGR1A	1.02047	0.0470614	0.0455246	1.03376	0.301249	NA	FCGR1A	NoSig
AK2	1.74637	0.0470242	0.0352894	1.33253	0.182685	0.291142	AK2	NoSig
NAA15	1.35571	0.0469837	0.0395309	1.18853	0.234624	0.354211	NAA15	NoSig
ATP1A2	1.02922	0.0469718	0.0453317	1.03618	0.300118	NA	ATP1A2	NoSig
IL6	1.01997	0.0469441	0.0455383	1.03087	0.302601	NA	IL6	NoSig
AAED1	1.06529	0.0468536	0.0445592	1.05149	0.293033	0.4204	AAED1	NoSig
GLIS3	1.20235	0.0468237	0.0419583	1.11596	0.264441	0.388564	GLIS3	NoSig
SEPTIN2	1.45845	0.0468214	0.0381971	1.22578	0.22028	0.33734	SEPTIN2	NoSig
KLF10	1.45833	0.046814	0.0384595	1.21723	0.223517	0.341082	KLF10	NoSig
FAM218A	1.06208	0.0468074	0.0446264	1.04887	0.294237	0.421605	FAM218A	NoSig
REXO2	1.56752	0.0467386	0.036972	1.26416	0.206171	0.320465	REXO2	NoSig
ACAP1	1.04954	0.0467307	0.0448909	1.04098	0.297883	0.425516	ACAP1	NoSig
TMEM39B	1.1134	0.0467083	0.0435865	1.07162	0.283889	0.41053	TMEM39B	NoSig
PLEK	1.02499	0.0466903	0.0454248	1.02786	0.304016	NA	PLEK	NoSig
CCR10	1.02498	0.0466902	0.045425	1.02785	0.304019	NA	CCR10	NoSig
PIP5K1A	1.42416	0.0466879	0.0385835	1.21005	0.22626	0.344451	PIP5K1A	NoSig
STX8	1.19857	0.0466815	0.0420147	1.11108	0.266536	0.39103	STX8	NoSig
FAM49B	1.25316	0.0466389	0.0411042	1.13465	0.256523	0.379663	FAM49B	NoSig
GM2A	1.10088	0.0466348	0.0438324	1.06393	0.287359	0.41401	GM2A	NoSig
CD7	1.02774	0.0466224	0.0453658	1.0277	0.304091	NA	CD7	NoSig
FRAS1	1.06057	0.0464685	0.0446573	1.04056	0.298081	0.425641	FRAS1	NoSig
SEMA6C	1.06333	0.0464038	0.0446	1.04044	0.298134	0.425665	SEMA6C	NoSig
HSBP1L1	1.43132	0.0463739	0.0385042	1.20438	0.228441	0.346953	HSBP1L1	NoSig
DNAI7	1.04479	0.0463393	0.0449954	1.02987	0.303072	0.4316	DNAI7	NoSig
FADS3	1.15676	0.04622	0.0427678	1.08072	0.279822	0.406218	FADS3	NoSig
DHFR	1.18077	0.0461639	0.0423445	1.0902	0.275626	0.401534	DHFR	NoSig
CPAMD8	1.06784	0.0460502	0.0445054	1.03471	0.300804	0.428897	CPAMD8	NoSig
MOSPD3	1.16502	0.0460444	0.0426132	1.08052	0.279911	0.406296	MOSPD3	NoSig
BAALC	1.03399	0.0459574	0.0452295	1.01609	0.309585	NA	BAALC	NoSig
AC104041.1	1.04001	0.0459431	0.0450968	1.01876	0.308315	NA	AC104041.1	NoSig
SCARF2	1.03076	0.0459068	0.0452987	1.01342	0.310858	NA	SCARF2	NoSig
ABCC5	1.18534	0.0458464	0.042249	1.08515	0.277856	0.404022	ABCC5	NoSig
AC004556.1	1.01771	0.0456986	0.045588	1.00243	0.316137	NA	AC004556.1	NoSig
NAT8L	1.11166	0.0456752	0.0436232	1.04704	0.295081	0.422502	NAT8L	NoSig
LOC441179	1.02324	0.0455684	0.0454651	1.00227	0.316211	NA	LOC441179	NoSig
ZDHHC16	1.14445	0.0455593	0.0429946	1.05965	0.289303	0.416335	ZDHHC16	NoSig
PNN	3.08178	0.0455028	0.0353402	1.28757	0.197897	0.309685	PNN	NoSig
GNG7	1.04077	0.0454164	0.0450809	1.00744	0.313722	NA	GNG7	NoSig
FYB2	1.08014	0.0454027	0.0442626	1.02576	0.305005	0.433714	FYB2	NoSig
KLRB1	1.01947	0.0453971	0.0455492	0.996661	0.318929	NA	KLRB1	NoSig
OLMALINC	1.08612	0.0453919	0.0441307	1.02858	0.303678	0.432197	OLMALINC	NoSig
PGAP6	1.05506	0.0452176	0.0447757	1.00987	0.312557	0.441745	PGAP6	NoSig
TNFRSF19	1.07912	0.0451792	0.0442803	1.0203	0.307587	0.436208	TNFRSF19	NoSig
RILPL1	1.13049	0.0451565	0.0432661	1.04369	0.296628	0.424297	RILPL1	NoSig
MMP10	1.02124	0.0450967	0.0455193	0.990717	0.321824	NA	MMP10	NoSig
TBC1D7	1.18129	0.0450321	0.0423218	1.06404	0.28731	0.41401	TBC1D7	NoSig
TNFAIP3	1.15398	0.0450157	0.0428661	1.05015	0.293651	0.420921	TNFAIP3	NoSig
LOC105373958	1.02348	0.0449151	0.0454604	0.988004	0.32315	NA	LOC105373958	NoSig
EPHB6	1.13823	0.0448777	0.043117	1.04084	0.297951	0.425561	EPHB6	NoSig
KIF22	1.25569	0.0447954	0.0410602	1.09097	0.275287	0.401152	KIF22	NoSig
TMEM237	1.12568	0.044785	0.0433508	1.03308	0.301565	0.429769	TMEM237	NoSig
RANGRF	1.09512	0.0447104	0.0439493	1.01732	0.309002	0.437734	RANGRF	NoSig
RASGRP2	1.02247	0.0446785	0.045483	0.982312	0.325946	NA	RASGRP2	NoSig
ATP6V1H	1.33062	0.0446767	0.039891	1.11997	0.262727	0.386331	ATP6V1H	NoSig
XRRA1	1.22142	0.0445842	0.0416236	1.07113	0.284112	0.410698	XRRA1	NoSig
CYBB	1.02473	0.0444982	0.0454333	0.979417	0.327374	NA	CYBB	NoSig
MEGF6	1.04882	0.0444755	0.0449093	0.99034	0.322008	0.451255	MEGF6	NoSig
CFD	1.05154	0.0444147	0.0448519	0.990253	0.32205	0.451259	CFD	NoSig
EOLA1-DT	1.06361	0.0444048	0.0445971	0.995688	0.319402	0.44874	EOLA1-DT	NoSig
TUSC1	1.12366	0.044355	0.0433901	1.02224	0.306669	0.435332	TUSC1	NoSig
LINC01535	1.08438	0.0443311	0.0441679	1.0037	0.315525	0.444694	LINC01535	NoSig
LINC02208	1.01771	0.0442665	0.0455933	0.970898	0.331599	NA	LINC02208	NoSig
COA1	1.39753	0.0442286	0.0389388	1.13585	0.25602	0.379258	COA1	NoSig
ICE2	1.3004	0.0440976	0.0403553	1.09273	0.274511	0.40021	ICE2	NoSig
PBX1	2.2016	0.0440557	0.0356313	1.23643	0.216298	0.332857	PBX1	NoSig
MORN1	1.10419	0.0440413	0.0437708	1.00618	0.314329	0.443386	MORN1	NoSig
TSGA10	1.24524	0.0439295	0.0412301	1.06547	0.286662	0.413278	TSGA10	NoSig
HOTAIRM1	1.29942	0.0439106	0.0403985	1.08694	0.277065	0.403074	HOTAIRM1	NoSig
SLA	1.03701	0.0438418	0.0451648	0.970708	0.331694	NA	SLA	NoSig
PPP1R2	1.64798	0.0438156	0.0360541	1.21527	0.224261	0.341993	PPP1R2	NoSig
COMMD8	1.1933	0.0437957	0.0421109	1.04001	0.298335	0.4259	COMMD8	NoSig
KHK	1.03374	0.0437842	0.0452364	0.967899	0.333095	NA	KHK	NoSig
IGLV3-1	1.01846	0.0437291	0.045575	0.959498	0.337308	NA	IGLV3-1	NoSig
TMPRSS13	1.02448	0.0437278	0.0454404	0.962312	0.335893	NA	TMPRSS13	NoSig
TNFSF12	1.04852	0.0437222	0.0449156	0.973431	0.330339	0.459434	TNFSF12	NoSig
NSMCE2	1.24693	0.0436849	0.0411981	1.06036	0.28898	0.415973	NSMCE2	NoSig
FCGR2B	1.02123	0.043669	0.045512	0.959505	0.337304	NA	FCGR2B	NoSig
PNMA6A	1.07534	0.0436601	0.0443546	0.984342	0.324947	0.453894	PNMA6A	NoSig
FOXD3-AS1	1.02398	0.0436093	0.0454512	0.959476	0.337319	NA	FOXD3-AS1	NoSig
SLC6A12	1.03601	0.0436079	0.0451865	0.965065	0.334512	NA	SLC6A12	NoSig
ATG5	1.28525	0.0435367	0.0405925	1.07253	0.283481	0.410144	ATG5	NoSig
CYTIP	1.0295	0.0434906	0.0453292	0.959438	0.337338	NA	CYTIP	NoSig
GZMK	1.02348	0.0434906	0.0454627	0.95662	0.338759	NA	GZMK	NoSig
ERGIC2	1.46235	0.0434891	0.0380831	1.14195	0.253474	0.376447	ERGIC2	NoSig
THTPA	1.09837	0.0434352	0.0438862	0.989722	0.32231	0.451436	THTPA	NoSig
PARP1	1.87988	0.0434258	0.0351236	1.23637	0.21632	0.332857	PARP1	NoSig
FYTTD1	1.43781	0.0434036	0.0384487	1.12887	0.258953	0.382332	FYTTD1	NoSig
SMYD4	1.10114	0.04338	0.0438318	0.989691	0.322325	0.451436	SMYD4	NoSig
YPEL3	1.74997	0.0433295	0.0355736	1.21802	0.223215	0.340755	YPEL3	NoSig
ST3GAL4	1.04977	0.0433168	0.0448908	0.964939	0.334576	0.464002	ST3GAL4	NoSig
CXCL17	1.11867	0.0432739	0.0435188	0.994373	0.320042	0.449452	CXCL17	NoSig
MARCHF8	1.05256	0.0432601	0.0448309	0.964963	0.334563	0.464002	MARCHF8	NoSig
TRMT112	3.05723	0.0432477	0.0383994	1.12626	0.260055	0.383374	TRMT112	NoSig
KCNMA1	1.18159	0.0432333	0.0423415	1.02106	0.307224	0.435961	KCNMA1	NoSig
HAX1	1.74887	0.0432044	0.0351606	1.22877	0.219157	0.336	HAX1	NoSig
FAM71F2	1.03727	0.0431982	0.0451597	0.956566	0.338787	NA	FAM71F2	NoSig
DLX6	1.01922	0.0431927	0.0455581	0.948079	0.343089	NA	DLX6	NoSig
PEA15	1.78771	0.0431213	0.0374248	1.15221	0.249234	0.371148	PEA15	NoSig
MELTF	1.10892	0.0431072	0.0436789	0.98691	0.323687	0.452885	MELTF	NoSig
THEM4	1.24398	0.0431	0.0412487	1.04488	0.296079	0.423616	THEM4	NoSig
ENPP1	1.06083	0.04309	0.0446594	0.964858	0.334616	0.464002	ENPP1	NoSig
TMEM45A	1.11166	0.043053	0.0436322	0.986726	0.323777	0.452885	TMEM45A	NoSig
B3GALT6	1.13847	0.0430104	0.0431086	0.997723	0.318414	0.447796	B3GALT6	NoSig
MRPL51	2.7543	0.0427439	0.0383529	1.11449	0.26507	0.389234	MRPL51	NoSig
LINC01446	1.01723	0.0427147	0.0456027	0.936669	0.348929	NA	LINC01446	NoSig
AGTRAP	1.39115	0.0426158	0.039063	1.09095	0.275295	0.401152	AGTRAP	NoSig
LIMS2	1.09764	0.0426051	0.0439021	0.970458	0.331818	0.461048	LIMS2	NoSig
DPY30	1.94833	0.0425908	0.0348253	1.22298	0.221336	0.338642	DPY30	NoSig
LRRN2	1.13319	0.0425255	0.0432164	0.984012	0.32511	0.454066	LRRN2	NoSig
TSPAN4	1.18404	0.0425153	0.0422796	1.00557	0.314621	0.443689	TSPAN4	NoSig
SPOUT1	1.16601	0.0425005	0.0426009	0.997641	0.318453	0.447796	SPOUT1	NoSig
MAGEA11	1.02823	0.0424863	0.0453586	0.936676	0.348925	NA	MAGEA11	NoSig
RBFA	1.18359	0.0424129	0.0422835	1.00306	0.315831	0.444964	RBFA	NoSig
TMEM202-AS1	1.03977	0.0423809	0.0451059	0.939588	0.347429	NA	TMEM202-AS1	NoSig
ICAM1	1.21307	0.042337	0.0418598	1.0114	0.311825	0.440979	ICAM1	NoSig
LOC101930100	1.01848	0.0422981	0.0455754	0.92809	0.353361	NA	LOC101930100	NoSig
DNM3OS	1.01796	0.0421779	0.0455873	0.92521	0.354857	NA	DNM3OS	NoSig
OBI1	1.08362	0.0421456	0.0441865	0.953811	0.340179	0.470244	OBI1	NoSig
NDFIP2	1.32259	0.0421118	0.0400317	1.05196	0.292817	0.420245	NDFIP2	NoSig
LOXL1-AS1	1.04426	0.0420363	0.0450098	0.933937	0.350336	NA	LOXL1-AS1	NoSig
ASCC2	1.16956	0.0419848	0.0425351	0.987063	0.323612	0.452846	ASCC2	NoSig
SULF1	1.07383	0.0419633	0.044398	0.945161	0.344577	0.474965	SULF1	NoSig
FMNL1	1.06782	0.0419544	0.0445107	0.942568	0.345902	0.475718	FMNL1	NoSig
ACP5	1.12143	0.0419198	0.0434366	0.965081	0.334504	0.464002	ACP5	NoSig
ARHGAP4	1.19315	0.041913	0.042116	0.99518	0.319649	0.448979	ARHGAP4	NoSig
BDH1	1.22869	0.0418593	0.0415031	1.00858	0.313174	0.442185	BDH1	NoSig
DRG1	1.23137	0.0418133	0.0414606	1.00851	0.313211	0.442185	DRG1	NoSig
LY96	1.01922	0.0417623	0.0455591	0.916663	0.359319	NA	LY96	NoSig
WFIKKN1	1.01922	0.0417623	0.0455599	0.916646	0.359328	NA	WFIKKN1	NoSig
HRCT1	1.05755	0.0416528	0.0447289	0.931229	0.351735	0.481741	HRCT1	NoSig
TRIM17	1.07785	0.041518	0.0443046	0.937104	0.348705	0.47865	TRIM17	NoSig
MYOZ1	1.03299	0.0414912	0.045255	0.916833	0.35923	NA	MYOZ1	NoSig
ATP1B2	1.06855	0.0414438	0.0444995	0.931332	0.351682	0.481725	ATP1B2	NoSig
AFDN	1.88821	0.0413977	0.0339578	1.21909	0.222809	0.340225	AFDN	NoSig
ELN	1.06533	0.0413811	0.0445677	0.928499	0.353149	0.483221	ELN	NoSig
KLF12	1.08612	0.0413656	0.0441364	0.937223	0.348644	0.478638	KLF12	NoSig
PABPC1L	1.20824	0.0413295	0.041859	0.987351	0.323471	0.452708	PABPC1L	NoSig
CD163L1	1.02323	0.0412943	0.0454709	0.908147	0.363801	NA	CD163L1	NoSig
CXCL9	1.01721	0.0412812	0.0456052	0.905185	0.365367	NA	CXCL9	NoSig
UNC5B	1.1064	0.0412397	0.0437314	0.943024	0.345669	0.475453	UNC5B	NoSig
NTHL1	1.32081	0.0412367	0.0400592	1.02939	0.303295	0.431811	NTHL1	NoSig
TFAP2C	1.12119	0.0412157	0.0434467	0.948648	0.3428	0.472965	TFAP2C	NoSig
PRKX	1.45173	0.0411897	0.0382594	1.07659	0.281663	0.408281	PRKX	NoSig
MYOF	1.29083	0.0411856	0.0405136	1.01659	0.30935	0.438013	MYOF	NoSig
PCK2	1.0851	0.0411397	0.0441566	0.931678	0.351503	0.481651	PCK2	NoSig
LINC02473	1.04028	0.0410969	0.0450981	0.911277	0.362149	NA	LINC02473	NoSig
LINC02476	1.01622	0.0410401	0.0456278	0.899454	0.368411	NA	LINC02476	NoSig
SUMO1	2.43948	0.041024	0.0363984	1.12708	0.259708	0.383155	SUMO1	NoSig
ABCC10	1.10818	0.0409695	0.0436963	0.937596	0.348452	0.478522	ABCC10	NoSig
NLGN2	1.03375	0.0409639	0.0452389	0.905501	0.3652	NA	NLGN2	NoSig
RNF208	1.08133	0.0409627	0.0442343	0.92604	0.354425	0.484739	RNF208	NoSig
OPTN	1.75048	0.0408918	0.0359515	1.13741	0.255365	0.378625	OPTN	NoSig
SH3BP2	1.25603	0.0407827	0.0410563	0.993336	0.320546	0.449967	SH3BP2	NoSig
TIMM44	1.27675	0.0407786	0.0407246	1.00133	0.316669	0.445927	TIMM44	NoSig
PPM1K	1.08037	0.0407359	0.0442547	0.920487	0.357318	0.48781	PPM1K	NoSig
PIGU	1.15148	0.0406951	0.0428681	0.949308	0.342464	0.47267	PIGU	NoSig
TCEAL8	1.53169	0.0406734	0.0372781	1.09108	0.275237	0.401152	TCEAL8	NoSig
PITPNM3	1.0503	0.040657	0.0448824	0.905856	0.365012	0.496002	PITPNM3	NoSig
DNAJC9	1.34736	0.0406502	0.0396624	1.0249	0.305409	0.433915	DNAJC9	NoSig
FOXD1	1.01747	0.0406251	0.0455999	0.890903	0.372981	NA	FOXD1	NoSig
CCDC28B	1.07983	0.0406216	0.0442658	0.917675	0.358789	0.489381	CCDC28B	NoSig
PTPRU	1.09139	0.040541	0.0440312	0.920733	0.35719	0.487716	PTPRU	NoSig
RBKS	1.08209	0.0404594	0.0442189	0.91498	0.360202	0.491019	RBKS	NoSig
PEDS1	1.07887	0.0403941	0.0442856	0.912128	0.361702	0.492658	PEDS1	NoSig
PEX2	1.31029	0.0403843	0.0402036	1.00449	0.31514	0.444247	PEX2	NoSig
LINC00346	1.02522	0.0403504	0.0454287	0.888214	0.374426	NA	LINC00346	NoSig
NBPF19	1.08162	0.040346	0.0442284	0.912219	0.361654	0.492651	NBPF19	NoSig
NOTCH3	1.15877	0.0403453	0.0427403	0.943964	0.345188	0.475076	NOTCH3	NoSig
IMPDH1	1.16155	0.040301	0.0426849	0.944152	0.345092	0.475076	IMPDH1	NoSig
PSAP	3.41272	0.0402723	0.0375775	1.07171	0.283848	0.410522	PSAP	NoSig
FAM174B	1.09314	0.0402681	0.0439957	0.915272	0.360049	0.490868	FAM174B	NoSig
RSU1	1.17903	0.040245	0.0423671	0.949911	0.342158	0.472304	RSU1	NoSig
CRACDL	1.06635	0.040244	0.0445452	0.903443	0.366291	0.497112	CRACDL	NoSig
ZFPM2	1.06634	0.0402438	0.0445458	0.903426	0.3663	0.497112	ZFPM2	NoSig
WDR49	1.04555	0.0402374	0.0449909	0.894343	0.371138	0.50262	WDR49	NoSig
PCDH9	1.03951	0.0402182	0.0451182	0.891397	0.372716	NA	PCDH9	NoSig
FLJ13224	1.01872	0.0402112	0.0455741	0.882326	0.3776	NA	FLJ13224	NoSig
RAMAC	1.16103	0.0401953	0.0426978	0.94139	0.346505	0.476265	RAMAC	NoSig
AXL	1.04226	0.0401686	0.0450552	0.891543	0.372638	NA	AXL	NoSig
NINJ2-AS1	1.03626	0.0401495	0.0451854	0.888551	0.374244	NA	NINJ2-AS1	NoSig
ADGRG1	1.24319	0.040022	0.0412702	0.969755	0.332169	0.46148	ADGRG1	NoSig
NRG1	1.02373	0.0399898	0.0454618	0.879635	0.379057	NA	NRG1	NoSig
GS1-124K5.4	1.03852	0.0399814	0.0451368	0.885785	0.375734	NA	GS1-124K5.4	NoSig
LGR5	1.05328	0.0399728	0.0448214	0.891824	0.372487	0.504035	LGR5	NoSig
CHRM3	1.04727	0.0399526	0.0449482	0.888859	0.374079	0.505894	CHRM3	NoSig
KIFC1	1.10038	0.0399023	0.0438638	0.909688	0.362987	0.493829	KIFC1	NoSig
CRTC3	1.16229	0.0398326	0.0426704	0.933494	0.350565	0.480535	CRTC3	NoSig
AC100793.2	1.03474	0.039792	0.0452201	0.879962	0.37888	NA	AC100793.2	NoSig
RAB42	1.01947	0.0396771	0.0455562	0.870949	0.383782	NA	RAB42	NoSig
DCTD	1.23238	0.0396461	0.0414463	0.956565	0.338787	0.468599	DCTD	NoSig
RNF157	1.03703	0.0396249	0.0452424	0.875835	0.38112	NA	RNF157	NoSig
THAP8	1.0896	0.0394767	0.044067	0.895833	0.370342	0.501659	THAP8	NoSig
FKBP7	1.07432	0.0393629	0.0443806	0.886941	0.375111	0.506848	FKBP7	NoSig
TIMM17B	1.49919	0.0392364	0.0377006	1.04074	0.297998	0.425576	TIMM17B	NoSig
FAM228B	1.11215	0.0392306	0.0436208	0.899356	0.368463	0.499463	FAM228B	NoSig
RBM26-AS1	1.03225	0.0391949	0.0452744	0.865719	0.386644	NA	RBM26-AS1	NoSig
DLEU2	1.0706	0.0391788	0.0444571	0.881273	0.37817	0.510178	DLEU2	NoSig
AC129507.4	1.02623	0.0391694	0.0454074	0.862623	0.388345	NA	AC129507.4	NoSig
TNNC1	1.07934	0.0391572	0.044287	0.88417	0.376604	0.508479	TNNC1	NoSig
ADAMTS14	1.02901	0.0391224	0.045346	0.862752	0.388274	NA	ADAMTS14	NoSig
TPGS2	1.44505	0.0390765	0.0383263	1.01957	0.307931	0.436536	TPGS2	NoSig
CCDC127	1.17026	0.0390269	0.0425255	0.917729	0.358761	0.489381	CCDC127	NoSig
COL5A3	1.01974	0.0390231	0.0455518	0.856676	0.391624	NA	COL5A3	NoSig
BICRAL	1.10517	0.038984	0.0437589	0.890882	0.372993	0.504542	BICRAL	NoSig
AC004148.2	1.03725	0.0389813	0.0451655	0.863077	0.388095	NA	AC004148.2	NoSig
PELI3	1.04001	0.0389347	0.0451053	0.863196	0.38803	NA	PELI3	NoSig
TCN2	1.0603	0.03885	0.044672	0.869673	0.384479	0.516407	TCN2	NoSig
PPP1R3E	1.13703	0.0388432	0.0431432	0.900331	0.367944	0.498993	PPP1R3E	NoSig
HSPBAP1	1.11896	0.0387678	0.0434887	0.891447	0.372689	0.50425	HSPBAP1	NoSig
RRAS2	1.17702	0.0385878	0.0424092	0.909891	0.36288	0.493799	RRAS2	NoSig
RENBP	1.0325	0.0385485	0.0452695	0.851534	0.394473	NA	RENBP	NoSig
LINC01285	1.04129	0.0385322	0.0450799	0.854753	0.392688	NA	LINC01285	NoSig
HSD11B1L	1.08233	0.0384955	0.0442158	0.870629	0.383957	0.515885	HSD11B1L	NoSig
OOEP	1.02047	0.0384902	0.0455355	0.845279	0.397955	NA	OOEP	NoSig
ARAF	1.17659	0.0384834	0.0424128	0.907353	0.36422	0.495195	ARAF	NoSig
ARL13B	1.27951	0.0384589	0.0406993	0.944953	0.344683	0.474975	ARL13B	NoSig
TM2D3	1.3118	0.0384436	0.0401835	0.956701	0.338718	0.468559	TM2D3	NoSig
EFHD1	1.04953	0.0383973	0.0449018	0.855139	0.392474	0.524535	EFHD1	NoSig
KRT10-AS1	1.06105	0.0383382	0.0446581	0.858483	0.390626	0.522546	KRT10-AS1	NoSig
EML3	1.10816	0.0383379	0.0436988	0.877323	0.380311	0.51259	EML3	NoSig
RPUSD1	1.12567	0.0383104	0.0433582	0.883578	0.376924	0.508793	RPUSD1	NoSig
ADHFE1	1.0315	0.0383082	0.045292	0.845804	0.397662	NA	ADHFE1	NoSig
MEIOB	1.01671	0.0382924	0.0456199	0.839379	0.401257	NA	MEIOB	NoSig
CYP4B1	1.11969	0.0382829	0.0434896	0.880277	0.378709	0.510787	CYP4B1	NoSig
MOCS1	1.03976	0.038174	0.0451117	0.846211	0.397435	NA	MOCS1	NoSig
TNFRSF25	1.09569	0.0381688	0.0439481	0.868496	0.385123	0.516941	TNFRSF25	NoSig
DYNLT2	1.05733	0.0381477	0.0447369	0.852712	0.393819	0.52563	DYNLT2	NoSig
PNPLA3	1.02775	0.0381121	0.0453752	0.839933	0.400946	NA	PNPLA3	NoSig
NCF1	1.02774	0.0381117	0.0453761	0.839907	0.400961	NA	NCF1	NoSig
SUSD2	1.03326	0.0380231	0.045254	0.840215	0.400788	NA	SUSD2	NoSig
SHMT1	1.10063	0.0379716	0.043848	0.865984	0.386499	0.518161	SHMT1	NoSig
SAMSN1	1.02123	0.0379584	0.0455201	0.833883	0.404347	NA	SAMSN1	NoSig
PIANP	1.02121	0.0379583	0.0455197	0.833887	0.404344	NA	PIANP	NoSig
H4-16	1.03277	0.037903	0.0452651	0.837356	0.402393	NA	H4-16	NoSig
AC079922.2	1.03825	0.037815	0.0451457	0.837621	0.402244	NA	AC079922.2	NoSig
LYRM9	1.08211	0.0377648	0.0442213	0.853995	0.393108	0.525139	LYRM9	NoSig
AC022613.1	1.08208	0.0377644	0.044226	0.853895	0.393163	0.525153	AC022613.1	NoSig
MMS22L	1.13473	0.0377095	0.0431917	0.873073	0.382623	0.51451	MMS22L	NoSig
MCM4	1.25194	0.0376688	0.0411458	0.915495	0.359932	0.490788	MCM4	NoSig
BASP1	1.23989	0.0376107	0.0413806	0.908896	0.363405	0.494224	BASP1	NoSig
TSSC4	1.36863	0.0375436	0.0393549	0.953976	0.340096	0.470232	TSSC4	NoSig
INHBA	1.02524	0.037506	0.0454331	0.825521	0.409076	NA	INHBA	NoSig
FSD1	1.02798	0.0374628	0.0453704	0.82571	0.408969	NA	FSD1	NoSig
YDJC	1.32708	0.0374493	0.0399531	0.937332	0.348588	0.478617	YDJC	NoSig
LAMC1	1.48497	0.0373551	0.0378591	0.986688	0.323796	0.452885	LAMC1	NoSig
SLURP2	1.01872	0.0373485	0.04558	0.819405	0.412555	NA	SLURP2	NoSig
RITA1	1.16499	0.0372857	0.0426263	0.874711	0.381731	0.513728	RITA1	NoSig
MROH6	1.12393	0.037275	0.0433949	0.858973	0.390355	0.522244	MROH6	NoSig
SLC22A31	1.01547	0.037269	0.0456496	0.816415	0.414263	NA	SLC22A31	NoSig
NAIP	1.12949	0.0371984	0.043288	0.859324	0.390162	0.522149	NAIP	NoSig
TMEM98	1.44506	0.0370601	0.0383337	0.966776	0.333656	0.46327	TMEM98	NoSig
POLB	1.11416	0.037057	0.0435826	0.85027	0.395175	0.526749	POLB	NoSig
CLCN7	1.14928	0.0370428	0.0429144	0.863178	0.38804	0.519686	CLCN7	NoSig
RAB26	1.02322	0.0370191	0.0454765	0.814028	0.415629	NA	RAB26	NoSig
HOXB3	1.12247	0.0369424	0.0434262	0.850693	0.39494	0.526496	HOXB3	NoSig
TCIRG1	1.19267	0.0369204	0.0421284	0.876378	0.380824	0.512999	TCIRG1	NoSig
P3H2	1.05452	0.036808	0.0448009	0.82159	0.41131	0.542337	P3H2	NoSig
FGL2	1.02498	0.0367338	0.0454381	0.808435	0.41884	NA	FGL2	NoSig
GPSM3	1.07759	0.0367255	0.0443165	0.828711	0.407268	0.53866	GPSM3	NoSig
PPP1R1A	1.04526	0.0366907	0.0449976	0.815394	0.414847	0.545613	PPP1R1A	NoSig
PALM	1.13847	0.0366077	0.0431253	0.848868	0.395955	0.527303	PALM	NoSig
B4GALNT3	1.07988	0.0365718	0.0442712	0.826086	0.408756	0.540135	B4GALNT3	NoSig
LINC01315	1.036	0.0365713	0.0451959	0.809173	0.418416	NA	LINC01315	NoSig
POLH	1.07987	0.0365713	0.04427	0.826096	0.408749	0.540135	POLH	NoSig
MNDA	1.01847	0.0365713	0.0455829	0.802302	0.422378	NA	MNDA	NoSig
CCDC92	1.144	0.0365348	0.0430135	0.84938	0.39567	0.527166	CCDC92	NoSig
PIMREG	1.02998	0.0365307	0.0453281	0.805918	0.42029	NA	PIMREG	NoSig
AC007325.4	1.01521	0.0364892	0.045656	0.79922	0.424163	NA	AC007325.4	NoSig
PLPP5	1.39774	0.0364502	0.0389608	0.935559	0.3495	0.479473	PLPP5	NoSig
LINC00491	1.01797	0.0364486	0.0455943	0.79941	0.424053	NA	LINC00491	NoSig
CCDC50	1.67233	0.0364426	0.0357173	1.02031	0.307584	0.436208	CCDC50	NoSig
LOC171391	1.03828	0.0364111	0.0451469	0.806503	0.419953	NA	LOC171391	NoSig
DONSON	1.07608	0.0363773	0.0443481	0.820267	0.412064	0.54296	DONSON	NoSig
CDH19	1.01471	0.0363661	0.0456675	0.796323	0.425845	NA	CDH19	NoSig
GPR137	1.14898	0.0363533	0.0429201	0.847	0.396995	0.528264	GPR137	NoSig
RUBCN	1.0876	0.0363414	0.0441109	0.823864	0.410017	0.541123	RUBCN	NoSig
ORAOV1	1.05252	0.0363335	0.0448401	0.81029	0.417773	0.54818	ORAOV1	NoSig
LAMC3	1.01747	0.0363257	0.0456059	0.796513	0.425734	NA	LAMC3	NoSig
CALB1	1.01747	0.0363254	0.0456518	0.795706	0.426203	NA	CALB1	NoSig
LINC01265	1.04053	0.0362511	0.0450986	0.803818	0.421502	NA	LINC01265	NoSig
DIRC3	1.02297	0.0362454	0.0454842	0.796878	0.425522	NA	DIRC3	NoSig
TFPT	1.32929	0.0362252	0.0399385	0.907024	0.364394	0.495337	TFPT	NoSig
TMEM138	1.17152	0.0361797	0.0425086	0.851116	0.394705	0.526243	TMEM138	NoSig
ZNF43	1.18312	0.0361491	0.0423038	0.85451	0.392822	0.524879	ZNF43	NoSig
CHST15	1.06032	0.0360997	0.0446766	0.808022	0.419078	0.549581	CHST15	NoSig
AL662797.1	1.01646	0.0360794	0.0456284	0.790723	0.429106	NA	AL662797.1	NoSig
HSD17B1	1.11467	0.0358611	0.0435757	0.822962	0.41053	0.541739	HSD17B1	NoSig
PITPNM2	1.04128	0.0357311	0.0450825	0.792572	0.428027	NA	PITPNM2	NoSig
PPP1R14B-AS1	1.02373	0.0357167	0.0454672	0.785548	0.432132	NA	PPP1R14B-AS1	NoSig
KIAA1328	1.10817	0.0357066	0.0437025	0.81704	0.413906	0.544892	KIAA1328	NoSig
DUSP14	1.12842	0.0356845	0.0433123	0.823889	0.410002	0.541123	DUSP14	NoSig
CPSF1	1.18884	0.0355192	0.042198	0.841728	0.39994	0.530974	CPSF1	NoSig
ABCA4	1.01997	0.0355092	0.0455514	0.779541	0.435661	NA	ABCA4	NoSig
GATA2-AS1	1.02272	0.0354711	0.0454899	0.779758	0.435533	NA	GATA2-AS1	NoSig
CRYBB2	1.01671	0.0354238	0.0456236	0.776436	0.437492	NA	CRYBB2	NoSig
POSTN	1.01671	0.0354237	0.0456241	0.776424	0.437498	NA	POSTN	NoSig
SLC50A1	1.46464	0.0354037	0.038069	0.929987	0.352378	0.482337	SLC50A1	NoSig
LOC400622	1.02825	0.0353963	0.0453675	0.780212	0.435266	NA	LOC400622	NoSig
RUBCNL	1.01948	0.0353862	0.0455625	0.776651	0.437365	NA	RUBCNL	NoSig
SKAP1	1.08636	0.0353821	0.0441383	0.801619	0.422773	0.553449	SKAP1	NoSig
ZNF580	1.28652	0.0352743	0.0405813	0.869224	0.384724	0.516609	ZNF580	NoSig
PFDN1	1.50142	0.035238	0.0376055	0.937045	0.348736	0.47865	PFDN1	NoSig
LAMP1	2.13798	0.035185	0.0344196	1.02224	0.306668	0.435332	LAMP1	NoSig
VRK2	1.08535	0.0351509	0.0441593	0.796003	0.42603	0.556372	VRK2	NoSig
PAAF1	1.23069	0.0351491	0.0414821	0.847332	0.39681	0.52811	PAAF1	NoSig
MRPS14	1.40499	0.0351471	0.0388489	0.904712	0.365618	0.496535	MRPS14	NoSig
SYDE2	1.11721	0.0351171	0.0435294	0.806745	0.419813	0.550359	SYDE2	NoSig
VAX2	1.02999	0.0351149	0.0453292	0.774664	0.438538	NA	VAX2	NoSig
SYT16	1.02399	0.0350658	0.0454623	0.771315	0.44052	NA	SYT16	NoSig
PLEKHF1	1.10512	0.0350249	0.0437679	0.800242	0.423571	0.554157	PLEKHF1	NoSig
BCL6	1.32016	0.0350249	0.0400792	0.873893	0.382176	0.513969	BCL6	NoSig
MXRA7	1.31139	0.0350148	0.0402275	0.870419	0.384071	0.515979	MXRA7	NoSig
H4C3	1.27356	0.0350077	0.0418965	0.835576	0.403394	0.534633	H4C3	NoSig
STK31	1.03226	0.0349568	0.0452802	0.772011	0.440108	NA	STK31	NoSig
RTF2	1.95282	0.0349444	0.0342964	1.01889	0.308253	0.43694	RTF2	NoSig
LINC01426	1.02347	0.0349428	0.0454733	0.768423	0.442236	NA	LINC01426	NoSig
SH2D2A	1.04653	0.0348991	0.04497	0.776053	0.437718	0.566628	SH2D2A	NoSig
SLC9A7	1.06684	0.0348922	0.0445407	0.783377	0.433406	0.562901	SLC9A7	NoSig
C3AR1	1.01746	0.0348922	0.0456079	0.765047	0.444244	NA	C3AR1	NoSig
[truncated: 28,567 more rows]
